# Supplementary material for: Clomiphene citrate effect in obese men with low serum testosterone treated with metformin due to dysmetabolic disorders: A randomized, double-blind, placebo-controlled study
Source: PLoS One. 2017 Sep 8;12(9):e0183369. doi: 10.1371/journal.pone.0183369 (PMC5590732; doi:10.1371/journal.pone.0183369)
Supplement: S5 File — Source database. (XLSX) [file pone.0183369.s005.xlsx]

## Sheet: DataSource
ID	Block	Center	Dia	Strata	lDROP	aDROP	Age	Tria	ArCag	Height	Weight1	Weight3	Weight4	Weight6	Tms1	Tms3	Tms4	Tms6	FreeT1	FreeT3	FreeT4	FreeT6	Dht1	Dht3	Dht4	Dht6	Estradiol1	Estradiol3	Estradiol4	Estradiol6	FreeEst1	FreeEst3	FreeEst4	FreeEst6	Shbg1	Shbg3	Shbg4	Shbg6	Lh1	Lh3	Lh4	Lh6	Fsh1	Fsh3	Fsh4	Fsh6	Waist1	Waist3	Waist4
11	1	1	1	2	0		49	2.1	24	1.73	119	126	124	118	3.502	3.753	3.096	5.252	92.2	81.2	72.4	129	0.0517	0.1259	0.1293	0.2832	23.4	38.4	31.7	59.3	0.327	0.4434	0.3966	0.726	20	26	25	26	6	4.7	7	14	11	8	8	13.3	131	136	136
12	1	1	1	1	0		36	2.2	26	1.64	81	80	81	77.5	2.232	6.351	2.566	2.759	68.5	205	75	81	0.1168	0.2687	0.1189	0.1659	13.3	37.2	18.1	21.4	0.2286	0.606	0.294	0.3474	12	14	13	13	6.2	8.7	3.5	7.3	2.6	8.7	2.5	3.1	103	103	104
13	1	1	1	2	0		49	1.6	18	1.71	133	131.5	132	129	2.023	1.636	2.494	7.279	45.9	38.4	58.9	152	0.0677	0.0644	0.081	0.251	40.1	39.2	35.2	109.3	0.5076	0.5226	0.4596	1.08	24	20	21	37	2.2	1.8	4.8	32.5	3.2	3.1	3.2	21.1	138	135	131
14	1	1	1	1	0		43	1.7	16	1.79	98	98	96.5	93	2.366	8.611	3.092	2.79	61.7	245	87.3	70.3	0.1485	0.5912	0.213	0.1745	17.9	54.3	19.1	16.9	0.261	0.732	0.294	0.2328	15	20	15	19	2.4	6.8	2.5	2.5	3.9	9.3	2.9	4.1	111	107	106
15	1	1	1	1	0		35	3	21	1.84	147	144	141	139	4.021	8.401	3.798	4	103	199	89.3	87.72	0.0934	0.1011	0.1624		31.4	68.8	33.1		0.42	0.744	0.414		22	32	23	30	5.1	10.6	6.1	4.8	3.6	8.8	3.7	4	134	130	128
16	1	1	1	2	0		43	2.7	21	1.83	113	102	101	97	2.741	2.974	3.713	6.71	52.4	55	52	78.6	0.194	0.1712	0.1656	0.4263	20.9	19.8	27.7	48	0.2178	0.198	0.2076	0.4368	33	36	55	43	2.9	3.9	4.1	8.7	2.8	3.4	3.7	5.2	116	108	107
21	2	1	2	2	0		48	2.1	18	1.72	116	108.5	109	110	2.365	2.686	2.156	7.312	62.7	73.8	53.9	198	0.1374	0.0726	0.0922	0.2234	18.6	22	17.4	54.4	0.27	0.3312	0.2406	0.696	20	17	21	24	2	3.2	4.1	9	3	3.9	3.5	13	126	120	118
22	2	1	2	1	0		55	2.2	16	1.84	97.5	94	90	89.5	3.41	7.684	3.684	4.048	82.8	188	74	104	0.2059	0.4598	0.2986	0.3053	19.6	54.2	25.6	22.2	0.2526	0.618	0.2724	0.3	23	30	32	21	2	5.1	2.2	2.4	2.6	3.3	2.1	2.9	114	113	108
23	2	1	2	1	0		52	2	22	1.62	92.5	94	94	94	2.404	5.255	2.91	2.608	63.4	137	77.5	65.9	0.102	0.1068	0.0822	0.0758	12.8	39.1	18.9	14.2	0.1872	0.5112	0.273	0.198	17	23	18	18	3.1	4.3	2.4	4.4	7	19.2	8.6	9.7	112	113	112
24	2	1	2	2	0		55	3.07	17	1.65	113	112	113	115	2.388	2.444	2.277	3.433	73.6	79.7	64.2	85.9	0.1693	0.2117	0.1525	0.2114		19.5	20.3	19.4		0.342	0.3138	0.2544	14	16	18	25	6.4	1.2	1.6	2	4.1	6.7	7.1	7.7	124	125	122
25	2	1	2	1	0		50	2.7	25	1.72	106	102	99	96	3.597	4.619	1.623	2.768	87.2	117	35.9	66.8	0.1704	0.1965	0.1991	0.1301	23.8	31.4	20	18.9	0.3072	0.4098	0.2502	0.2496	22	22	24	21	4.2	4.5	3.1	3.2	4.2	4.6	3.9	3.8	114	111	111
26	2	1	2	2	0		55	1.6	16	1.56	80	79.5	78	79	1.649	1.543	1.928	3.6	45.4	43.4	58.7	99.2	0.1382	0.068	0.1082	0.2503	22.2	14.9	18.5	35.2	0.3468	0.2406	0.318	0.522	15	11	12	16	2.2	1.9	3	12.7	3.6	4.3	4.8	11.6	106	104	102
31	3	2	1	2	0		54	3	21	1.75	105	102.5	103	103	3.361	3.925	3.779	8.463	65.2	76.7	69.8	159	0.6052	0.1811	0.2797	0.2643	24.5	25.4	25.7	59.7	0.2538	0.258	0.249	0.513	34	36	39	46	3.6	3.2	4.7	7.6	4.6	5	4.8	7.3	117	117.5	118
32	3	2	1	1	0		40	2.45	14	1.74	112.5	111	112.5	116	2.002	4.442	2.17	2.58	79.3	189	75.6	89.3	0.1488	0.2688	0.111	0.1562	14	31	21.3	22.5	0.3138	0.708	0.4092	0.4248	7	7	12	12	4.6	6.2	4.8	4.8	7	17.4	7.3	10.1	116	116	119
33	3	2	1	2	0		49	1.9	21	1.71	140	150	146	142	2.073	2.16	2.657	3.173	53	55.4	61.4	71.8	0.092	0.1063	0.128	0.1613	29.1	30.7	28.9	47.3	0.4086	0.4308	0.3588	0.5646	23	23	28	30	6	4	5.2	5.6	4	3.2	3.6	3.7	135	140	149
34	3	2	1	1	0		51	2.78	22	1.7	93	89.5	88.5	90.5	3.929	5.92	3.798	3.659	121	184	109	111	0.3133	0.4009	0.2032	0.3004	29.6	35.5	25.3	19.5	0.4758	0.5412	0.3768	0.3024	16	18	20	20	2.1	4.7	2.5	3.3	5.7	15.7	7.1	9.4	105	102	100
35	3	2	1	1	0		36	2.1	20	1.73	119	115	115	112	2.509	7.278	3.604	4.226	68.2	210	92.8	100		0.0613	0.0519	0.0936	31.2	77.1	31.5	46.9	0.474	1.104	0.4392	0.5808	14	17	17	24	4.4	12.2	5.6	5.6	2.8	8	3.1	2.7	123	119	119
36	3	2	1	2	1	HCG	43	2.1	24	1.64	84	85			1.325	4.592			37.6	124			0.1743	0.1837			17.5	33.2			0.2874	0.4686			12	18			1.2	5.3			1.5	2.4			109	109
41	4	2	2	2	0		46	2.8	20	1.8	96	97	98	95.5	2.645	2.76	3.358	5.211	79.4	85.4	98.3	151	0.2252	0.3106	0.1398	0.333	32.1	23.1	18.3	53.4	0.5382	0.399	0.2904	0.786	16	15	18	21	2.3	3.8	3.1	5	3	7	7	9.6	107	106	109
42	4	2	2	1	0		54	3.2	22	1.73	101	101	100	99.5	4.433	4.852	4.548	4.59	133	134	133	141	0.2131	0.2421	0.207	0.1977	39.3	48.8	30.6	29.6	0.5928	0.66	0.4458	0.4524	20	25	22	20	3.9	4	1.9	3.9	5	3.8	1.9	2.3	112	112	111
43	4	2	2	1	0		48	2.34	15	1.72	91	92	94.5	93	4.28	6.575	2.651	3.609	43.3	97.6	35.7	68.6	0.4387	0.6349	0.3774	0.4171	18.9	32		14.5	0.1914	0.3138		0.1458	39	41	44	40	3.1	4	3.4	3.5	5.7	9.9	8.5	9.7	105	107	109
44	4	2	2	2	1	Personal	55	2.38		1.65	82																												5.2				6.8				94
45	4	2	2	2	0		46	2.03	16	1.73	89	89	88	91.5	2.981	3.436	3.056	5.321	41.7	72.7	61.7	112	0.241	0.2882	0.2318	0.2985		13.6	14.1	24.5		0.1512	0.159	0.273	32	34	34	34	2.2	2.9	1.8	10.9	6	6.7	5.8	11.9	106	107	106
46	4	2	2	1	1	Steroid	44	1.8		1.74	106	109			1.836	3.316			50.6	103			0.1099	0.2357			28.9	30.5			0.4524	0.4716			18	19			2.1	3.3			4.3	6.1			114	117
[truncated: 21 more columns]
