# Supplementary material for: Clomiphene citrate effect in obese men with low serum testosterone treated with metformin due to dysmetabolic disorders: A randomized, double-blind, placebo-controlled study
Source: PLoS One. 2017 Sep 8;12(9):e0183369. doi: 10.1371/journal.pone.0183369 (PMC5590732; doi:10.1371/journal.pone.0183369)
Supplement: S6 File — Syntax of all management we have done on DataSource.xlsx data. (TXT) [file pone.0183369.s006.txt]

* Encoding: UTF-8.
DATASET CLOSE all .
NEW FILE . 


GET DATA /TYPE=XLSX
  /FILE='Z:\Pasquali\Clomi\DataSource.xlsx'
  /SHEET=name 'DataSource'
  /CELLRANGE=full
  /READNAMES=on
  /ASSUMEDSTRWIDTH=32767.
EXECUTE.
DATASET NAME DataSource .

VALUE LABELS  Dia 1 'IGT' 2 'T2DM' . 
VALUE LABELS  Strata 1 'CC-Plac' 2 'Plac-CC' . 
VALUE LABELS  Center 1 'Bologna' 2 'Conversano' . 
VALUE LABELS  Block 1 'Bol-IGT' 2 'Bol-T2DM'  3 'Con-IGT' 4 'Con-T2DM' . 

***************************************************************.
compute Bmi1 = Weight1 / ( Height * Height ) . 
compute Bmi3 = Weight3 / ( Height * Height ) . 
compute Bmi4 = Weight4 / ( Height * Height ) . 
compute Bmi6 = Weight6 / ( Height * Height ) . 

*** Per Protocol ******.
IF ( Bmi1 LT  30 ) lPerProtocol = 0 . 
IF ( Bmi1 GE 30 ) lPerProtocol = 1 . 
formats lPerProtocol (F2.0) . 

IF ( Strata EQ 1 ) BmiCc0  = Bmi1  . 
IF ( Strata EQ 2 ) BmiPl0   = Bmi1  . 
IF ( Strata EQ 1 ) BmiCc1  = Bmi3  . 
IF ( Strata EQ 2 ) BmiPl1   = Bmi3  . 
IF ( Strata EQ 1 ) BmiPl0   = Bmi4  . 
IF ( Strata EQ 2 ) BmiCc0  = Bmi4  . 
IF ( Strata EQ 1 ) BmiPl1   = Bmi6  . 
IF ( Strata EQ 2 ) BmiCc1  = Bmi6  . 

IF ( Strata EQ 1 ) TmsCc0  = Tms1  . 
IF ( Strata EQ 2 ) TmsPl0   = Tms1  . 
IF ( Strata EQ 1 ) TmsCc1  = Tms3  . 
IF ( Strata EQ 2 ) TmsPl1   = Tms3  . 
IF ( Strata EQ 1 ) TmsPl0   = Tms4  . 
IF ( Strata EQ 2 ) TmsCc0  = Tms4  . 
IF ( Strata EQ 1 ) TmsPl1   = Tms6  . 
IF ( Strata EQ 2 ) TmsCc1  = Tms6  . 

IF ( Strata EQ 1 ) FreeTCc0  = FreeT1  . 
IF ( Strata EQ 2 ) FreeTPl0   = FreeT1  . 
IF ( Strata EQ 1 ) FreeTCc1  = FreeT3  . 
IF ( Strata EQ 2 ) FreeTPl1   = FreeT3  . 
IF ( Strata EQ 1 ) FreeTPl0   = FreeT4  . 
IF ( Strata EQ 2 ) FreeTCc0  = FreeT4  . 
IF ( Strata EQ 1 ) FreeTPl1   = FreeT6  . 
IF ( Strata EQ 2 ) FreeTCc1  = FreeT6  . 

IF ( Strata EQ 1 ) DhtCc0  = Dht1  . 
IF ( Strata EQ 2 ) DhtPl0   = Dht1  . 
IF ( Strata EQ 1 ) DhtCc1  = Dht3  . 
IF ( Strata EQ 2 ) DhtPl1   = Dht3  . 
IF ( Strata EQ 1 ) DhtPl0   = Dht4  . 
IF ( Strata EQ 2 ) DhtCc0  = Dht4  . 
IF ( Strata EQ 1 ) DhtPl1   = Dht6  . 
IF ( Strata EQ 2 ) DhtCc1  = Dht6  . 

IF ( Strata EQ 1 ) EstradiolCc0  = Estradiol1  . 
IF ( Strata EQ 2 ) EstradiolPl0   = Estradiol1  . 
IF ( Strata EQ 1 ) EstradiolCc1  = Estradiol3  . 
IF ( Strata EQ 2 ) EstradiolPl1   = Estradiol3  . 
IF ( Strata EQ 1 ) EstradiolPl0   = Estradiol4  . 
IF ( Strata EQ 2 ) EstradiolCc0  = Estradiol4  . 
IF ( Strata EQ 1 ) EstradiolPl1   = Estradiol6  . 
IF ( Strata EQ 2 ) EstradiolCc1  = Estradiol6  . 

IF ( Strata EQ 1 ) FreeEstCc0  = FreeEst1  . 
IF ( Strata EQ 2 ) FreeEstPl0   = FreeEst1  . 
IF ( Strata EQ 1 ) FreeEstCc1  = FreeEst3  . 
IF ( Strata EQ 2 ) FreeEstPl1   = FreeEst3  . 
IF ( Strata EQ 1 ) FreeEstPl0   = FreeEst4  . 
IF ( Strata EQ 2 ) FreeEstCc0  = FreeEst4  . 
IF ( Strata EQ 1 ) FreeEstPl1   = FreeEst6  . 
IF ( Strata EQ 2 ) FreeEstCc1  = FreeEst6  . 

IF ( Strata EQ 1 ) ShbgCc0  = Shbg1  . 
IF ( Strata EQ 2 ) ShbgPl0   = Shbg1  . 
IF ( Strata EQ 1 ) ShbgCc1  = Shbg3  . 
IF ( Strata EQ 2 ) ShbgPl1   = Shbg3  . 
IF ( Strata EQ 1 ) ShbgPl0   = Shbg4  . 
IF ( Strata EQ 2 ) ShbgCc0  = Shbg4  . 
IF ( Strata EQ 1 ) ShbgPl1   = Shbg6  . 
IF ( Strata EQ 2 ) ShbgCc1  = Shbg6  . 

IF ( Strata EQ 1 ) LhCc0  = Lh1  . 
IF ( Strata EQ 2 ) LhPl0   = Lh1  . 
IF ( Strata EQ 1 ) LhCc1  = Lh3  . 
IF ( Strata EQ 2 ) LhPl1   = Lh3  . 
IF ( Strata EQ 1 ) LhPl0   = Lh4  . 
IF ( Strata EQ 2 ) LhCc0  = Lh4  . 
IF ( Strata EQ 1 ) LhPl1   = Lh6  . 
IF ( Strata EQ 2 ) LhCc1  = Lh6  . 

IF ( Strata EQ 1 ) FshCc0  = Fsh1  . 
IF ( Strata EQ 2 ) FshPl0   = Fsh1  . 
IF ( Strata EQ 1 ) FshCc1  = Fsh3  . 
IF ( Strata EQ 2 ) FshPl1   = Fsh3  . 
IF ( Strata EQ 1 ) FshPl0   = Fsh4  . 
IF ( Strata EQ 2 ) FshCc0  = Fsh4  . 
IF ( Strata EQ 1 ) FshPl1   = Fsh6  . 
IF ( Strata EQ 2 ) FshCc1  = Fsh6  . 

IF ( Strata EQ 1 ) WaistCc0  = Waist1  . 
IF ( Strata EQ 2 ) WaistPl0   = Waist1  . 
IF ( Strata EQ 1 ) WaistCc1  = Waist3  . 
IF ( Strata EQ 2 ) WaistPl1   = Waist3  . 
IF ( Strata EQ 1 ) WaistPl0   = Waist4  . 
IF ( Strata EQ 2 ) WaistCc0  = Waist4  . 
IF ( Strata EQ 1 ) WaistPl1   = Waist6  . 
IF ( Strata EQ 2 ) WaistCc1  = Waist6  . 

IF ( Strata EQ 1 ) GlucoseCc0  = Glucose1  . 
IF ( Strata EQ 2 ) GlucosePl0   = Glucose1  . 
IF ( Strata EQ 1 ) GlucoseCc1  = Glucose3  . 
IF ( Strata EQ 2 ) GlucosePl1   = Glucose3  . 
IF ( Strata EQ 1 ) GlucosePl0   = Glucose4  . 
IF ( Strata EQ 2 ) GlucoseCc0  = Glucose4  . 
IF ( Strata EQ 1 ) GlucosePl1   = Glucose6  . 
IF ( Strata EQ 2 ) GlucoseCc1  = Glucose6  . 

IF ( Strata EQ 1 ) HbA1cCc0  = HbA1c1  . 
IF ( Strata EQ 2 ) HbA1cPl0   = HbA1c1  . 
IF ( Strata EQ 1 ) HbA1cCc1  = HbA1c3  . 
IF ( Strata EQ 2 ) HbA1cPl1   = HbA1c3  . 
IF ( Strata EQ 1 ) HbA1cPl0   = HbA1c4  . 
IF ( Strata EQ 2 ) HbA1cCc0  = HbA1c4  . 
IF ( Strata EQ 1 ) HbA1cPl1   = HbA1c6  . 
IF ( Strata EQ 2 ) HbA1cCc1  = HbA1c6  . 

IF ( Strata EQ 1 ) InsulinCc0  = Insulin1  . 
IF ( Strata EQ 2 ) InsulinPl0   = Insulin1  . 
IF ( Strata EQ 1 ) InsulinCc1  = Insulin3  . 
IF ( Strata EQ 2 ) InsulinPl1   = Insulin3  . 
IF ( Strata EQ 1 ) InsulinPl0   = Insulin4  . 
IF ( Strata EQ 2 ) InsulinCc0  = Insulin4  . 
IF ( Strata EQ 1 ) InsulinPl1   = Insulin6  . 
IF ( Strata EQ 2 ) InsulinCc1  = Insulin6  . 

IF ( Strata EQ 1 ) HomaCc0  = Homa1  . 
IF ( Strata EQ 2 ) HomaPl0   = Homa1  . 
IF ( Strata EQ 1 ) HomaCc1  = Homa3  . 
IF ( Strata EQ 2 ) HomaPl1   = Homa3  . 
IF ( Strata EQ 1 ) HomaPl0   = Homa4  . 
IF ( Strata EQ 2 ) HomaCc0  = Homa4  . 
IF ( Strata EQ 1 ) HomaPl1   = Homa6  . 
IF ( Strata EQ 2 ) HomaCc1  = Homa6  . 

IF ( Strata EQ 1 ) LeptinCc0  = Leptin1  . 
IF ( Strata EQ 2 ) LeptinPl0   = Leptin1  . 
IF ( Strata EQ 1 ) LeptinCc1  = Leptin3  . 
IF ( Strata EQ 2 ) LeptinPl1   = Leptin3  . 
IF ( Strata EQ 1 ) LeptinPl0   = Leptin4  . 
IF ( Strata EQ 2 ) LeptinCc0  = Leptin4  . 
IF ( Strata EQ 1 ) LeptinPl1   = Leptin6  . 
IF ( Strata EQ 2 ) LeptinCc1  = Leptin6  . 

compute LcTRia         = lg10 ( TRia - 0.68 ) . 

compute LcTms1        = lg10 ( Tms1 - 0.76 ) . 
compute LcTmsPl0     = lg10 ( TmsPl0 - 0.76 ) . 
compute LcTmsPl1     = lg10 ( TmsPl1 - 0.76 ) . 
compute LcTmsCc0    = lg10 ( TmsCc0 - 0.76 ) . 
compute LcTmsCc1    = lg10 ( TmsCc1 - 0.76 ) . 

compute LcFreeT1        = lg10 ( FreeT1 - 19 ) . 
compute LcFreeTPl0     = lg10 ( FreeTPl0 - 19 ) . 
compute LcFreeTPl1     = lg10 ( FreeTPl1 - 19 ) . 
compute LcFreeTCc0    = lg10 ( FreeTCc0 - 19 ) . 
compute LcFreeTCc1    = lg10 ( FreeTCc1 - 19 ) . 

compute LcDht1        = lg10 ( Dht1 + 0.003 ) . 
compute LcDhtPl0     = lg10 ( DhtPl0 + 0.003 ) . 
compute LcDhtPl1     = lg10 ( DhtPl1 + 0.003 ) . 
compute LcDhtCc0    = lg10 ( DhtCc0 + 0.003 ) . 
compute LcDhtCc1    = lg10 ( DhtCc1 + 0.003 ) . 

compute LcEstradiol1        = lg10 ( Estradiol1 - 0.00945 * 1000 ) . 
compute LcEstradiolPl0     = lg10 ( EstradiolPl0 - 0.00945 * 1000 ) . 
compute LcEstradiolPl1     = lg10 ( EstradiolPl1 - 0.00945 * 1000 ) . 
compute LcEstradiolCc0    = lg10 ( EstradiolCc0 - 0.00945 * 1000 ) . 
compute LcEstradiolCc1    = lg10 ( EstradiolCc1 - 0.00945 * 1000 ) . 

compute LcFreeEst1        = lg10 ( FreeEst1 - 0.05 ) . 
compute LcFreeEstPl0     = lg10 ( FreeEstPl0 - 0.05 ) . 
compute LcFreeEstPl1     = lg10 ( FreeEstPl1 - 0.05 ) . 
compute LcFreeEstCc0    = lg10 ( FreeEstCc0 - 0.05 ) . 
compute LcFreeEstCc1    = lg10 ( FreeEstCc1 - 0.05 ) . 

compute LcShbg1        = lg10 ( Shbg1 + 1.87 ) . 
compute LcShbgPl0     = lg10 ( ShbgPl0 + 1.87 ) . 
compute LcShbgPl1     = lg10 ( ShbgPl1 + 1.87 ) . 
compute LcShbgCc0    = lg10 ( ShbgCc0 + 1.87 ) . 
compute LcShbgCc1    = lg10 ( ShbgCc1 + 1.87 ) . 

compute LcLh1        = lg10 ( Lh1 - 0.824 ) . 
compute LcLhPl0     = lg10 ( LhPl0 - 0.824 ) . 
compute LcLhPl1     = lg10 ( LhPl1 - 0.824 ) . 
compute LcLhCc0    = lg10 ( LhCc0 - 0.824 ) . 
compute LcLhCc1    = lg10 ( LhCc1 - 0.824 ) . 

compute LcFsh1        = lg10 ( Fsh1 - 0.99 ) . 
compute LcFshPl0     = lg10 ( FshPl0 - 0.99 ) . 
compute LcFshPl1     = lg10 ( FshPl1 - 0.99 ) . 
compute LcFshCc0    = lg10 ( FshCc0 - 0.99 ) . 
compute LcFshCc1    = lg10 ( FshCc1 - 0.99 ) . 


compute LcBmi1        = lg10 ( Bmi1 - 22.1 ) . 
compute LcBmiPl0     = lg10 ( BmiPl0 - 22.1 ) . 
compute LcBmiPl1     = lg10 ( BmiPl1 - 22.1 ) . 
compute LcBmiCc0    = lg10 ( BmiCc0 - 22.1 ) . 
compute LcBmiCc1    = lg10 ( BmiCc1 - 22.1 ) . 

compute LcWaist1        = lg10 ( Waist1 - 86.1 ) . 
compute LcWaistPl0     = lg10 ( WaistPl0 - 86.1 ) . 
compute LcWaistPl1     = lg10 ( WaistPl1 - 86.1 ) . 
compute LcWaistCc0    = lg10 ( WaistCc0 - 86.1 ) . 
compute LcWaistCc1    = lg10 ( WaistCc1 - 86.1 ) . 

compute LcGlucose1        = lg10 ( Glucose1 - 51.7 ) . 
compute LcGlucosePl0     = lg10 ( GlucosePl0 - 51.7 ) . 
compute LcGlucosePl1     = lg10 ( GlucosePl1 - 51.7 ) . 
compute LcGlucoseCc0    = lg10 ( GlucoseCc0 - 51.7 ) . 
compute LcGlucoseCc1    = lg10 ( GlucoseCc1 - 51.7 ) . 

compute LcHbA1c1        = lg10 ( HbA1c1 - 4.782 ) . 
compute LcHbA1cPl0     = lg10 ( HbA1cPl0 - 4.782 ) . 
compute LcHbA1cPl1     = lg10 ( HbA1cPl1 - 4.782 ) . 
compute LcHbA1cCc0    = lg10 ( HbA1cCc0 - 4.782 ) . 
compute LcHbA1cCc1    = lg10 ( HbA1cCc1 - 4.782 ) . 

compute LcInsulin1        = lg10 ( Insulin1 + 2.0 ) . 
compute LcInsulinPl0     = lg10 ( InsulinPl0 + 2.0 ) . 
compute LcInsulinPl1     = lg10 ( InsulinPl1 + 2.0 ) . 
compute LcInsulinCc0    = lg10 ( InsulinCc0 + 2.0 ) . 
compute LcInsulinCc1    = lg10 ( InsulinCc1 + 2.0 ) . 

compute LcHoma1        = lg10 ( Homa1 + 0.18 ) . 
compute LcHomaPl0     = lg10 ( HomaPl0 + 0.18 ) . 
compute LcHomaPl1     = lg10 ( HomaPl1 + 0.18 ) . 
compute LcHomaCc0    = lg10 ( HomaCc0 + 0.18 ) . 
compute LcHomaCc1    = lg10 ( HomaCc1 + 0.18 ) . 

compute LcLeptin1        = lg10 ( Leptin1 + 0.86 ) . 
compute LcLeptinPl0     = lg10 ( LeptinPl0 + 0.86 ) . 
compute LcLeptinPl1     = lg10 ( LeptinPl1 + 0.86 ) . 
compute LcLeptinCc0    = lg10 ( LeptinCc0 + 0.86 ) . 
compute LcLeptinCc1    = lg10 ( LeptinCc1 + 0.86 ) . 

execute.
**********************************************************.
SORT CASES by ID . 
SAVE OUTFILE='Z:\Pasquali\Clomi\DataSource.sav' 
  /COMPRESSED.
************************************.
***** DATA ANALYSES ******************************************************************************************************************************.

DATASET CLOSE all .
NEW FILE . 

GET FILE='Z:\Pasquali\Clomi\DataSource.sav' . 
EXECUTE.
DATASET NAME DataSource .

*** Material and Methods ***.

*** Participants ***.
FREQUENCIES ID . 

*** Experimental Design ****.
FREQUENCIES Dia Strata Center . 
CROSSTABS    Dia by Strata by Center  . 

FREQUENCIES   Block . 
CROSSTABS     Dia by Center by Block  . 

*** Drop Out *****.
FREQUENCIES lDrop . 
CROSSTABS   aDrop  by lDrop . 
CROSSTABS   Dia by lDrop /CELLS=COUNT ROW . 

*** Per Protocol ******.
FREQUENCIES lPerProtocol  . 
CROSSTABS Bmi1 Dia by lPerProtocol . 


*** Table 2 *****.
MEANS  Age   Bmi1   Waist1   TRia   Lh1   Fsh1   Glucose1   Insulin1   HbA1c1  by Dia . 
examine ArCag by Dia /PERCENTILES ( 25 , 50 , 75 ) . 

ONEWAY Age LcBmi1 LcWaist1   LcTRia LcLh1 LcFsh1 LcGlucose1 LcInsulin1 HbA1c1  by Dia . 
CROSSTABS  ArCag by Dia /CELLS=COUNT COLUMN /STATISTICS=CHISQ .

*********** Text: AR-CAG vs. Hormones ************************.
NONPAR CORR ArCag    with  Tms1 FreeT1 Dht1 Estradiol1 FreeEst1 Shbg1 Lh1 Fsh1 .  
SORT CASES by Dia . 
SPLIT FILE    by  Dia . 
NONPAR CORR ArCag     with  Tms1 FreeT1 Dht1 Estradiol1 Estradiol1 Shbg1 Lh1 Fsh1 .  
SPLIT FILE off . 
**********************************************************************.

*************************************************************************************************************************.
*** Table 3 ***** .
************************************.
select if ( lDrop = 0 ) . 
************************************.

MEANS TmsCc0  TmsCc1 TmsPl0  TmsPl1 by Dia . 
MANOVA LcTmsPl0 LcTmsPl1  LcTmsCc0  LcTmsCc1  by Dia (1,2) Strata (1,2) 
               /WSFACTORS =  Farm (2)  Delta (2)
               /CONTRAST ( Dia ) = SIMPLE (1)
               /CONTRAST ( Strata ) = SIMPLE (1)
               /CONTRAST ( Farm )  = SIMPLE (1)
               /CONTRAST ( delta )  = SIMPLE (1) 
               /PRINT = PARAMETERS (ESTIM)
               /WSDESIGN Farm Delta Farm * Delta 
               /DESIGN = constant Dia Strata 
               /WSDESIGN Farm      Delta within Farm (1)     Delta within Farm (2)  
               /DESIGN = constant  Dia Strata 
               /WSDESIGN Delta      Farm within Delta (1)    Farm  within Delta (2)  
               /DESIGN = constant  Dia  Strata 
               /WSDESIGN Farm Delta Farm*Delta 
               /DESIGN =    Strata mwithin  Dia (1)  mwithin  Dia (2) 
               /WSDESIGN Farm      Delta within Farm (1)     Delta within Farm (2)  
               /DESIGN =   Strata mwithin  Dia (1)  mwithin  Dia (2) 
               /WSDESIGN Delta      Farm within Delta (1)    Farm  within Delta (2)  
               /DESIGN =   Strata mwithin  Dia (1)  mwithin  Dia (2)  
               . 

MEANS FreeTCc0  FreeTCc1 FreeTPl0  FreeTPl1 by Dia . 
MANOVA LcFreeTPl0 LcFreeTPl1  LcFreeTCc0  LcFreeTCc1  by Dia (1,2) Strata (1,2) 
               /WSFACTORS =  Farm (2)  Delta (2)
               /CONTRAST ( Dia ) = SIMPLE (1)
               /CONTRAST ( Strata ) = SIMPLE (1)
               /CONTRAST ( Farm )  = SIMPLE (1)
               /CONTRAST ( delta )  = SIMPLE (1) 
               /PRINT = PARAMETERS (ESTIM)
               /WSDESIGN Farm Delta Farm * Delta 
               /DESIGN = constant Dia Strata 
               /WSDESIGN Farm      Delta within Farm (1)     Delta within Farm (2)  
               /DESIGN = constant  Dia Strata 
               /WSDESIGN Delta      Farm within Delta (1)    Farm  within Delta (2)  
               /DESIGN = constant  Dia  Strata 
               /WSDESIGN Farm Delta Farm*Delta 
               /DESIGN =    Strata mwithin  Dia (1)  mwithin  Dia (2) 
               /WSDESIGN Farm      Delta within Farm (1)     Delta within Farm (2)  
               /DESIGN =   Strata mwithin  Dia (1)  mwithin  Dia (2) 
               /WSDESIGN Delta      Farm within Delta (1)    Farm  within Delta (2)  
               /DESIGN =   Strata mwithin  Dia (1)  mwithin  Dia (2)  
               . 

MEANS DhtCc0  DhtCc1 DhtPl0  DhtPl1 by Dia . 
MANOVA LcDhtPl0 LcDhtPl1  LcDhtCc0  LcDhtCc1  by Dia (1,2) Strata (1,2) 
               /WSFACTORS =  Farm (2)  Delta (2)
               /CONTRAST ( Dia ) = SIMPLE (1)
               /CONTRAST ( Strata ) = SIMPLE (1)
               /CONTRAST ( Farm )  = SIMPLE (1)
               /CONTRAST ( delta )  = SIMPLE (1) 
               /PRINT = PARAMETERS (ESTIM)
               /WSDESIGN Farm Delta Farm * Delta 
               /DESIGN = constant Dia Strata 
               /WSDESIGN Farm      Delta within Farm (1)     Delta within Farm (2)  
               /DESIGN = constant  Dia Strata 
               /WSDESIGN Delta      Farm within Delta (1)    Farm  within Delta (2)  
               /DESIGN = constant  Dia  Strata 
               /WSDESIGN Farm Delta Farm*Delta 
               /DESIGN =    Strata mwithin  Dia (1)  mwithin  Dia (2) 
               /WSDESIGN Farm      Delta within Farm (1)     Delta within Farm (2)  
               /DESIGN =   Strata mwithin  Dia (1)  mwithin  Dia (2) 
               /WSDESIGN Delta      Farm within Delta (1)    Farm  within Delta (2)  
               /DESIGN =   Strata mwithin  Dia (1)  mwithin  Dia (2)  
               . 

MEANS EstradiolCc0  EstradiolCc1 EstradiolPl0  EstradiolPl1 by Dia . 
MANOVA LcEstradiolPl0 LcEstradiolPl1  LcEstradiolCc0  LcEstradiolCc1  by Dia (1,2) Strata (1,2) 
               /WSFACTORS =  Farm (2)  Delta (2)
               /CONTRAST ( Dia ) = SIMPLE (1)
               /CONTRAST ( Strata ) = SIMPLE (1)
               /CONTRAST ( Farm )  = SIMPLE (1)
               /CONTRAST ( delta )  = SIMPLE (1) 
               /PRINT = PARAMETERS (ESTIM)
               /WSDESIGN Farm Delta Farm * Delta 
               /DESIGN = constant Dia Strata 
               /WSDESIGN Farm      Delta within Farm (1)     Delta within Farm (2)  
               /DESIGN = constant  Dia Strata 
               /WSDESIGN Delta      Farm within Delta (1)    Farm  within Delta (2)  
               /DESIGN = constant  Dia  Strata 
               /WSDESIGN Farm Delta Farm*Delta 
               /DESIGN =    Strata mwithin  Dia (1)  mwithin  Dia (2) 
               /WSDESIGN Farm      Delta within Farm (1)     Delta within Farm (2)  
               /DESIGN =   Strata mwithin  Dia (1)  mwithin  Dia (2) 
               /WSDESIGN Delta      Farm within Delta (1)    Farm  within Delta (2)  
               /DESIGN =   Strata mwithin  Dia (1)  mwithin  Dia (2)  
               . 

MEANS FreeEstCc0  FreeEstCc1 FreeEstPl0  FreeEstPl1 by Dia . 
MANOVA LcFreeEstPl0 LcFreeEstPl1  LcFreeEstCc0  LcFreeEstCc1  by Dia (1,2) Strata (1,2) 
               /WSFACTORS =  Farm (2)  Delta (2)
               /CONTRAST ( Dia ) = SIMPLE (1)
               /CONTRAST ( Strata ) = SIMPLE (1)
               /CONTRAST ( Farm )  = SIMPLE (1)
               /CONTRAST ( delta )  = SIMPLE (1) 
               /PRINT = PARAMETERS (ESTIM)
               /WSDESIGN Farm Delta Farm * Delta 
               /DESIGN = constant Dia Strata 
               /WSDESIGN Farm      Delta within Farm (1)     Delta within Farm (2)  
               /DESIGN = constant  Dia Strata 
               /WSDESIGN Delta      Farm within Delta (1)    Farm  within Delta (2)  
               /DESIGN = constant  Dia  Strata 
               /WSDESIGN Farm Delta Farm*Delta 
               /DESIGN =    Strata mwithin  Dia (1)  mwithin  Dia (2) 
               /WSDESIGN Farm      Delta within Farm (1)     Delta within Farm (2)  
               /DESIGN =   Strata mwithin  Dia (1)  mwithin  Dia (2) 
               /WSDESIGN Delta      Farm within Delta (1)    Farm  within Delta (2)  
               /DESIGN =   Strata mwithin  Dia (1)  mwithin  Dia (2)  
               . 

MEANS ShbgCc0  ShbgCc1 ShbgPl0  ShbgPl1 by Dia . 
MANOVA LcShbgPl0 LcShbgPl1  LcShbgCc0  LcShbgCc1  by Dia (1,2) Strata (1,2) 
               /WSFACTORS =  Farm (2)  Delta (2)
               /CONTRAST ( Dia ) = SIMPLE (1)
               /CONTRAST ( Strata ) = SIMPLE (1)
               /CONTRAST ( Farm )  = SIMPLE (1)
               /CONTRAST ( delta )  = SIMPLE (1) 
               /PRINT = PARAMETERS (ESTIM)
               /WSDESIGN Farm Delta Farm * Delta 
               /DESIGN = constant Dia Strata 
               /WSDESIGN Farm      Delta within Farm (1)     Delta within Farm (2)  
               /DESIGN = constant  Dia Strata 
               /WSDESIGN Delta      Farm within Delta (1)    Farm  within Delta (2)  
               /DESIGN = constant  Dia  Strata 
               /WSDESIGN Farm Delta Farm*Delta 
               /DESIGN =    Strata mwithin  Dia (1)  mwithin  Dia (2) 
               /WSDESIGN Farm      Delta within Farm (1)     Delta within Farm (2)  
               /DESIGN =   Strata mwithin  Dia (1)  mwithin  Dia (2) 
               /WSDESIGN Delta      Farm within Delta (1)    Farm  within Delta (2)  
               /DESIGN =   Strata mwithin  Dia (1)  mwithin  Dia (2)  
               . 

MEANS LhCc0  LhCc1 LhPl0  LhPl1 by Dia . 
MANOVA LcLhPl0 LcLhPl1  LcLhCc0  LcLhCc1  by Dia (1,2) Strata (1,2) 
               /WSFACTORS =  Farm (2)  Delta (2)
               /CONTRAST ( Dia ) = SIMPLE (1)
               /CONTRAST ( Strata ) = SIMPLE (1)
               /CONTRAST ( Farm )  = SIMPLE (1)
               /CONTRAST ( delta )  = SIMPLE (1) 
               /PRINT = PARAMETERS (ESTIM)
               /WSDESIGN Farm Delta Farm * Delta 
               /DESIGN = constant Dia Strata 
               /WSDESIGN Farm      Delta within Farm (1)     Delta within Farm (2)  
               /DESIGN = constant  Dia Strata 
               /WSDESIGN Delta      Farm within Delta (1)    Farm  within Delta (2)  
               /DESIGN = constant  Dia  Strata 
               /WSDESIGN Farm Delta Farm*Delta 
               /DESIGN =    Strata mwithin  Dia (1)  mwithin  Dia (2) 
               /WSDESIGN Farm      Delta within Farm (1)     Delta within Farm (2)  
               /DESIGN =   Strata mwithin  Dia (1)  mwithin  Dia (2) 
               /WSDESIGN Delta      Farm within Delta (1)    Farm  within Delta (2)  
               /DESIGN =   Strata mwithin  Dia (1)  mwithin  Dia (2)  
               . 

MEANS FshCc0  FshCc1 FshPl0  FshPl1 by Dia . 
MANOVA LcFshPl0 LcFshPl1  LcFshCc0  LcFshCc1  by Dia (1,2) Strata (1,2) 
               /WSFACTORS =  Farm (2)  Delta (2)
               /CONTRAST ( Dia ) = SIMPLE (1)
               /CONTRAST ( Strata ) = SIMPLE (1)
               /CONTRAST ( Farm )  = SIMPLE (1)
               /CONTRAST ( delta )  = SIMPLE (1) 
               /PRINT = PARAMETERS (ESTIM)
               /WSDESIGN Farm Delta Farm * Delta 
               /DESIGN = constant Dia Strata 
               /WSDESIGN Farm      Delta within Farm (1)     Delta within Farm (2)  
               /DESIGN = constant  Dia Strata 
               /WSDESIGN Delta      Farm within Delta (1)    Farm  within Delta (2)  
               /DESIGN = constant  Dia  Strata 
               /WSDESIGN Farm Delta Farm*Delta 
               /DESIGN =    Strata mwithin  Dia (1)  mwithin  Dia (2) 
               /WSDESIGN Farm      Delta within Farm (1)     Delta within Farm (2)  
               /DESIGN =   Strata mwithin  Dia (1)  mwithin  Dia (2) 
               /WSDESIGN Delta      Farm within Delta (1)    Farm  within Delta (2)  
               /DESIGN =   Strata mwithin  Dia (1)  mwithin  Dia (2)  
               . 


**** Table 4 *********************.
MEANS   BmiCc0  BmiCc1 BmiPl0  BmiPl1 by Dia . 
MANOVA LcBmiPl0 LcBmiPl1  LcBmiCc0  LcBmiCc1  by Dia (1,2) Strata (1,2) 
               /WSFACTORS =  Farm (2)  Delta (2)
               /CONTRAST ( Dia ) = SIMPLE (1)
               /CONTRAST ( Strata ) = SIMPLE (1)
               /CONTRAST ( Farm )  = SIMPLE (1)
               /CONTRAST ( delta )  = SIMPLE (1) 
               /PRINT = PARAMETERS (ESTIM)
               /WSDESIGN Farm Delta Farm * Delta 
               /DESIGN = constant Dia Strata 
               /WSDESIGN Farm      Delta within Farm (1)     Delta within Farm (2)  
               /DESIGN = constant  Dia Strata 
               /WSDESIGN Delta      Farm within Delta (1)    Farm  within Delta (2)  
               /DESIGN = constant  Dia  Strata 
               /WSDESIGN Farm Delta Farm*Delta 
               /DESIGN =    Strata mwithin  Dia (1)  mwithin  Dia (2) 
               /WSDESIGN Farm      Delta within Farm (1)     Delta within Farm (2)  
               /DESIGN =   Strata mwithin  Dia (1)  mwithin  Dia (2) 
               /WSDESIGN Delta      Farm within Delta (1)    Farm  within Delta (2)  
               /DESIGN =   Strata mwithin  Dia (1)  mwithin  Dia (2)  
               . 

MEANS   WaistCc0  WaistCc1 WaistPl0  WaistPl1 by Dia . 
MANOVA LcWaistPl0 LcWaistPl1  LcWaistCc0  LcWaistCc1  by Dia (1,2) Strata (1,2) 
               /WSFACTORS =  Farm (2)  Delta (2)
               /CONTRAST ( Dia ) = SIMPLE (1)
               /CONTRAST ( Strata ) = SIMPLE (1)
               /CONTRAST ( Farm )  = SIMPLE (1)
               /CONTRAST ( delta )  = SIMPLE (1) 
               /PRINT = PARAMETERS (ESTIM)
               /WSDESIGN Farm Delta Farm * Delta 
               /DESIGN = constant Dia Strata 
               /WSDESIGN Farm      Delta within Farm (1)     Delta within Farm (2)  
               /DESIGN = constant  Dia Strata 
               /WSDESIGN Delta      Farm within Delta (1)    Farm  within Delta (2)  
               /DESIGN = constant  Dia  Strata 
               /WSDESIGN Farm Delta Farm*Delta 
               /DESIGN =    Strata mwithin  Dia (1)  mwithin  Dia (2) 
               /WSDESIGN Farm      Delta within Farm (1)     Delta within Farm (2)  
               /DESIGN =   Strata mwithin  Dia (1)  mwithin  Dia (2) 
               /WSDESIGN Delta      Farm within Delta (1)    Farm  within Delta (2)  
               /DESIGN =   Strata mwithin  Dia (1)  mwithin  Dia (2)  
               . 

MEANS   GlucoseCc0  GlucoseCc1 GlucosePl0  GlucosePl1 by Dia . 
MANOVA LcGlucosePl0 LcGlucosePl1  LcGlucoseCc0  LcGlucoseCc1  by Dia (1,2) Strata (1,2) 
               /WSFACTORS =  Farm (2)  Delta (2)
               /CONTRAST ( Dia ) = SIMPLE (1)
               /CONTRAST ( Strata ) = SIMPLE (1)
               /CONTRAST ( Farm )  = SIMPLE (1)
               /CONTRAST ( delta )  = SIMPLE (1) 
               /PRINT = PARAMETERS (ESTIM)
               /WSDESIGN Farm Delta Farm * Delta 
               /DESIGN = constant Dia Strata 
               /WSDESIGN Farm      Delta within Farm (1)     Delta within Farm (2)  
               /DESIGN = constant  Dia Strata 
               /WSDESIGN Delta      Farm within Delta (1)    Farm  within Delta (2)  
               /DESIGN = constant  Dia  Strata 
               /WSDESIGN Farm Delta Farm*Delta 
               /DESIGN =    Strata mwithin  Dia (1)  mwithin  Dia (2) 
               /WSDESIGN Farm      Delta within Farm (1)     Delta within Farm (2)  
               /DESIGN =   Strata mwithin  Dia (1)  mwithin  Dia (2) 
               /WSDESIGN Delta      Farm within Delta (1)    Farm  within Delta (2)  
               /DESIGN =   Strata mwithin  Dia (1)  mwithin  Dia (2)  
               . 

MEANS   HbA1cCc0  HbA1cCc1 HbA1cPl0  HbA1cPl1 by Dia . 
MANOVA LcHbA1cPl0 LcHbA1cPl1  LcHbA1cCc0  LcHbA1cCc1  by Dia (1,2) Strata (1,2) 
               /WSFACTORS =  Farm (2)  Delta (2)
               /CONTRAST ( Dia ) = SIMPLE (1)
               /CONTRAST ( Strata ) = SIMPLE (1)
               /CONTRAST ( Farm )  = SIMPLE (1)
               /CONTRAST ( delta )  = SIMPLE (1) 
               /PRINT = PARAMETERS (ESTIM)
               /WSDESIGN Farm Delta Farm * Delta 
               /DESIGN = constant Dia Strata 
               /WSDESIGN Farm      Delta within Farm (1)     Delta within Farm (2)  
               /DESIGN = constant  Dia Strata 
               /WSDESIGN Delta      Farm within Delta (1)    Farm  within Delta (2)  
               /DESIGN = constant  Dia  Strata 
               /WSDESIGN Farm Delta Farm*Delta 
               /DESIGN =    Strata mwithin  Dia (1)  mwithin  Dia (2) 
               /WSDESIGN Farm      Delta within Farm (1)     Delta within Farm (2)  
               /DESIGN =   Strata mwithin  Dia (1)  mwithin  Dia (2) 
               /WSDESIGN Delta      Farm within Delta (1)    Farm  within Delta (2)  
               /DESIGN =   Strata mwithin  Dia (1)  mwithin  Dia (2)  
               . 

MEANS   InsulinCc0  InsulinCc1 InsulinPl0  InsulinPl1 by Dia . 
MANOVA LcInsulinPl0 LcInsulinPl1  LcInsulinCc0  LcInsulinCc1  by Dia (1,2) Strata (1,2) 
               /WSFACTORS =  Farm (2)  Delta (2)
               /CONTRAST ( Dia ) = SIMPLE (1)
               /CONTRAST ( Strata ) = SIMPLE (1)
               /CONTRAST ( Farm )  = SIMPLE (1)
               /CONTRAST ( delta )  = SIMPLE (1) 
               /PRINT = PARAMETERS (ESTIM)
               /WSDESIGN Farm Delta Farm * Delta 
               /DESIGN = constant Dia Strata 
               /WSDESIGN Farm      Delta within Farm (1)     Delta within Farm (2)  
               /DESIGN = constant  Dia Strata 
               /WSDESIGN Delta      Farm within Delta (1)    Farm  within Delta (2)  
               /DESIGN = constant  Dia  Strata 
               /WSDESIGN Farm Delta Farm*Delta 
               /DESIGN =    Strata mwithin  Dia (1)  mwithin  Dia (2) 
               /WSDESIGN Farm      Delta within Farm (1)     Delta within Farm (2)  
               /DESIGN =   Strata mwithin  Dia (1)  mwithin  Dia (2) 
               /WSDESIGN Delta      Farm within Delta (1)    Farm  within Delta (2)  
               /DESIGN =   Strata mwithin  Dia (1)  mwithin  Dia (2)  
               . 

MEANS   HOMACc0  HOMACc1 HOMAPl0  HOMAPl1 by Dia . 
MANOVA LcHOMAPl0 LcHOMAPl1  LcHOMACc0  LcHOMACc1  by Dia (1,2) Strata (1,2) 
               /WSFACTORS =  Farm (2)  Delta (2)
               /CONTRAST ( Dia ) = SIMPLE (1)
               /CONTRAST ( Strata ) = SIMPLE (1)
               /CONTRAST ( Farm )  = SIMPLE (1)
               /CONTRAST ( delta )  = SIMPLE (1) 
               /PRINT = PARAMETERS (ESTIM)
               /WSDESIGN Farm Delta Farm * Delta 
               /DESIGN = constant Dia Strata 
               /WSDESIGN Farm      Delta within Farm (1)     Delta within Farm (2)  
               /DESIGN = constant  Dia Strata 
               /WSDESIGN Delta      Farm within Delta (1)    Farm  within Delta (2)  
               /DESIGN = constant  Dia  Strata 
               /WSDESIGN Farm Delta Farm*Delta 
               /DESIGN =    Strata mwithin  Dia (1)  mwithin  Dia (2) 
               /WSDESIGN Farm      Delta within Farm (1)     Delta within Farm (2)  
               /DESIGN =   Strata mwithin  Dia (1)  mwithin  Dia (2) 
               /WSDESIGN Delta      Farm within Delta (1)    Farm  within Delta (2)  
               /DESIGN =   Strata mwithin  Dia (1)  mwithin  Dia (2)  
               . 
MEANS   LeptinCc0  LeptinCc1 LeptinPl0  LeptinPl1 by Dia . 
MANOVA LcLeptinPl0 LcLeptinPl1  LcLeptinCc0  LcLeptinCc1  by Dia (1,2) Strata (1,2) 
               /WSFACTORS =  Farm (2)  Delta (2)
               /CONTRAST ( Dia ) = SIMPLE (1)
               /CONTRAST ( Strata ) = SIMPLE (1)
               /CONTRAST ( Farm )  = SIMPLE (1)
               /CONTRAST ( delta )  = SIMPLE (1) 
               /PRINT = PARAMETERS (ESTIM)
               /WSDESIGN Farm Delta Farm * Delta 
               /DESIGN = constant Dia Strata 
               /WSDESIGN Farm      Delta within Farm (1)     Delta within Farm (2)  
               /DESIGN = constant  Dia Strata 
               /WSDESIGN Delta      Farm within Delta (1)    Farm  within Delta (2)  
               /DESIGN = constant  Dia  Strata 
               /WSDESIGN Farm Delta Farm*Delta 
               /DESIGN =    Strata mwithin  Dia (1)  mwithin  Dia (2) 
               /WSDESIGN Farm      Delta within Farm (1)     Delta within Farm (2)  
               /DESIGN =   Strata mwithin  Dia (1)  mwithin  Dia (2) 
               /WSDESIGN Delta      Farm within Delta (1)    Farm  within Delta (2)  
               /DESIGN =   Strata mwithin  Dia (1)  mwithin  Dia (2)  
               . 

***** Per Protocl Analysis *****************************************************.
***** Table 5  *********************************************************************.
FREQUENCIES lPerProtocol . 
SELECT IF ( lPerProtocol EQ 1 ) . 

MEANS TmsCc0  TmsCc1 TmsPl0  TmsPl1 by Dia . 
MANOVA LcTmsPl0 LcTmsPl1  LcTmsCc0  LcTmsCc1  by Dia (1,2) Strata (1,2) 
               /WSFACTORS =  Farm (2)  Delta (2)
               /CONTRAST ( Dia ) = SIMPLE (1)
               /CONTRAST ( Strata ) = SIMPLE (1)
               /CONTRAST ( Farm )  = SIMPLE (1)
               /CONTRAST ( delta )  = SIMPLE (1) 
               /PRINT = PARAMETERS (ESTIM)
               /WSDESIGN Farm Delta Farm * Delta 
               /DESIGN = constant Dia Strata 
               /WSDESIGN Farm      Delta within Farm (1)     Delta within Farm (2)  
               /DESIGN = constant  Dia Strata 
               /WSDESIGN Delta      Farm within Delta (1)    Farm  within Delta (2)  
               /DESIGN = constant  Dia  Strata 
               /WSDESIGN Farm Delta Farm*Delta 
               /DESIGN =    Strata mwithin  Dia (1)  mwithin  Dia (2) 
               /WSDESIGN Farm      Delta within Farm (1)     Delta within Farm (2)  
               /DESIGN =   Strata mwithin  Dia (1)  mwithin  Dia (2) 
               /WSDESIGN Delta      Farm within Delta (1)    Farm  within Delta (2)  
               /DESIGN =   Strata mwithin  Dia (1)  mwithin  Dia (2)  
               . 

MEANS LhCc0  LhCc1 LhPl0  LhPl1 by Dia . 
MANOVA LcLhPl0 LcLhPl1  LcLhCc0  LcLhCc1  by Dia (1,2) Strata (1,2) 
               /WSFACTORS =  Farm (2)  Delta (2)
               /CONTRAST ( Dia ) = SIMPLE (1)
               /CONTRAST ( Strata ) = SIMPLE (1)
               /CONTRAST ( Farm )  = SIMPLE (1)
               /CONTRAST ( delta )  = SIMPLE (1) 
               /PRINT = PARAMETERS (ESTIM)
               /WSDESIGN Farm Delta Farm * Delta 
               /DESIGN = constant Dia Strata 
               /WSDESIGN Farm      Delta within Farm (1)     Delta within Farm (2)  
               /DESIGN = constant  Dia Strata 
               /WSDESIGN Delta      Farm within Delta (1)    Farm  within Delta (2)  
               /DESIGN = constant  Dia  Strata 
               /WSDESIGN Farm Delta Farm*Delta 
               /DESIGN =    Strata mwithin  Dia (1)  mwithin  Dia (2) 
               /WSDESIGN Farm      Delta within Farm (1)     Delta within Farm (2)  
               /DESIGN =   Strata mwithin  Dia (1)  mwithin  Dia (2) 
               /WSDESIGN Delta      Farm within Delta (1)    Farm  within Delta (2)  
               /DESIGN =   Strata mwithin  Dia (1)  mwithin  Dia (2)  
               . 

MEANS FshCc0  FshCc1 FshPl0  FshPl1 by Dia . 
MANOVA LcFshPl0 LcFshPl1  LcFshCc0  LcFshCc1  by Dia (1,2) Strata (1,2) 
               /WSFACTORS =  Farm (2)  Delta (2)
               /CONTRAST ( Dia ) = SIMPLE (1)
               /CONTRAST ( Strata ) = SIMPLE (1)
               /CONTRAST ( Farm )  = SIMPLE (1)
               /CONTRAST ( delta )  = SIMPLE (1) 
               /PRINT = PARAMETERS (ESTIM)
               /WSDESIGN Farm Delta Farm * Delta 
               /DESIGN = constant Dia Strata 
               /WSDESIGN Farm      Delta within Farm (1)     Delta within Farm (2)  
               /DESIGN = constant  Dia Strata 
               /WSDESIGN Delta      Farm within Delta (1)    Farm  within Delta (2)  
               /DESIGN = constant  Dia  Strata 
               /WSDESIGN Farm Delta Farm*Delta 
               /DESIGN =    Strata mwithin  Dia (1)  mwithin  Dia (2) 
               /WSDESIGN Farm      Delta within Farm (1)     Delta within Farm (2)  
               /DESIGN =   Strata mwithin  Dia (1)  mwithin  Dia (2) 
               /WSDESIGN Delta      Farm within Delta (1)    Farm  within Delta (2)  
               /DESIGN =   Strata mwithin  Dia (1)  mwithin  Dia (2)  
               . 

MEANS   GlucoseCc0  GlucoseCc1 GlucosePl0  GlucosePl1 by Dia . 
MANOVA LcGlucosePl0 LcGlucosePl1  LcGlucoseCc0  LcGlucoseCc1  by Dia (1,2) Strata (1,2) 
               /WSFACTORS =  Farm (2)  Delta (2)
               /CONTRAST ( Dia ) = SIMPLE (1)
               /CONTRAST ( Strata ) = SIMPLE (1)
               /CONTRAST ( Farm )  = SIMPLE (1)
               /CONTRAST ( delta )  = SIMPLE (1) 
               /PRINT = PARAMETERS (ESTIM)
               /WSDESIGN Farm Delta Farm * Delta 
               /DESIGN = constant Dia Strata 
               /WSDESIGN Farm      Delta within Farm (1)     Delta within Farm (2)  
               /DESIGN = constant  Dia Strata 
               /WSDESIGN Delta      Farm within Delta (1)    Farm  within Delta (2)  
               /DESIGN = constant  Dia  Strata 
               /WSDESIGN Farm Delta Farm*Delta 
               /DESIGN =    Strata mwithin  Dia (1)  mwithin  Dia (2) 
               /WSDESIGN Farm      Delta within Farm (1)     Delta within Farm (2)  
               /DESIGN =   Strata mwithin  Dia (1)  mwithin  Dia (2) 
               /WSDESIGN Delta      Farm within Delta (1)    Farm  within Delta (2)  
               /DESIGN =   Strata mwithin  Dia (1)  mwithin  Dia (2)  
               . 

MEANS   InsulinCc0  InsulinCc1 InsulinPl0  InsulinPl1 by Dia . 
MANOVA LcInsulinPl0 LcInsulinPl1  LcInsulinCc0  LcInsulinCc1  by Dia (1,2) Strata (1,2) 
               /WSFACTORS =  Farm (2)  Delta (2)
               /CONTRAST ( Dia ) = SIMPLE (1)
               /CONTRAST ( Strata ) = SIMPLE (1)
               /CONTRAST ( Farm )  = SIMPLE (1)
               /CONTRAST ( delta )  = SIMPLE (1) 
               /PRINT = PARAMETERS (ESTIM)
               /WSDESIGN Farm Delta Farm * Delta 
               /DESIGN = constant Dia Strata 
               /WSDESIGN Farm      Delta within Farm (1)     Delta within Farm (2)  
               /DESIGN = constant  Dia Strata 
               /WSDESIGN Delta      Farm within Delta (1)    Farm  within Delta (2)  
               /DESIGN = constant  Dia  Strata 
               /WSDESIGN Farm Delta Farm*Delta 
               /DESIGN =    Strata mwithin  Dia (1)  mwithin  Dia (2) 
               /WSDESIGN Farm      Delta within Farm (1)     Delta within Farm (2)  
               /DESIGN =   Strata mwithin  Dia (1)  mwithin  Dia (2) 
               /WSDESIGN Delta      Farm within Delta (1)    Farm  within Delta (2)  
               /DESIGN =   Strata mwithin  Dia (1)  mwithin  Dia (2)  
               . 

MEANS   HOMACc0  HOMACc1 HOMAPl0  HOMAPl1 by Dia . 
MANOVA LcHOMAPl0 LcHOMAPl1  LcHOMACc0  LcHOMACc1  by Dia (1,2) Strata (1,2) 
               /WSFACTORS =  Farm (2)  Delta (2)
               /CONTRAST ( Dia ) = SIMPLE (1)
               /CONTRAST ( Strata ) = SIMPLE (1)
               /CONTRAST ( Farm )  = SIMPLE (1)
               /CONTRAST ( delta )  = SIMPLE (1) 
               /PRINT = PARAMETERS (ESTIM)
               /WSDESIGN Farm Delta Farm * Delta 
               /DESIGN = constant Dia Strata 
               /WSDESIGN Farm      Delta within Farm (1)     Delta within Farm (2)  
               /DESIGN = constant  Dia Strata 
               /WSDESIGN Delta      Farm within Delta (1)    Farm  within Delta (2)  
               /DESIGN = constant  Dia  Strata 
               /WSDESIGN Farm Delta Farm*Delta 
               /DESIGN =    Strata mwithin  Dia (1)  mwithin  Dia (2) 
               /WSDESIGN Farm      Delta within Farm (1)     Delta within Farm (2)  
               /DESIGN =   Strata mwithin  Dia (1)  mwithin  Dia (2) 
               /WSDESIGN Delta      Farm within Delta (1)    Farm  within Delta (2)  
               /DESIGN =   Strata mwithin  Dia (1)  mwithin  Dia (2)  
               . 
