# Supplementary material for: Clomiphene citrate effect in obese men with low serum testosterone treated with metformin due to dysmetabolic disorders: A randomized, double-blind, placebo-controlled study
Source: PLoS One. 2017 Sep 8;12(9):e0183369. doi: 10.1371/journal.pone.0183369 (PMC5590732; doi:10.1371/journal.pone.0183369)
Supplement: S7 File — List of the results of data management and analyses. (XLSX) [file pone.0183369.s007.xlsx]

## Sheet: Sheet1
* Encoding: UTF-8.
DATASET CLOSE all .
NEW FILE .
GET DATA /TYPE=XLSX
/FILE='Z:\Pasquali\Clomi\DataSource.xlsx'
/SHEET=name 'DataSource'
/CELLRANGE=full
/READNAMES=on
/ASSUMEDSTRWIDTH=32767.
EXECUTE.
DATASET NAME DataSource .
VALUE LABELS Dia 1 'IGT' 2 'T2DM' .
VALUE LABELS Strata 1 'CC-Plac' 2 'Plac-CC' .
VALUE LABELS Center 1 'Bologna' 2 'Conversano' .
VALUE LABELS Block 1 'Bol-IGT' 2 'Bol-T2DM' 3 'Con-IGT' 4 'Con-T2DM' .
***************************************************************.
compute Bmi1 = Weight1 / ( Height * Height ) .
compute Bmi3 = Weight3 / ( Height * Height ) .
compute Bmi4 = Weight4 / ( Height * Height ) .
compute Bmi6 = Weight6 / ( Height * Height ) .
*** Per Protocol ******.
IF ( Bmi1 LT 30 ) lPerProtocol = 0 .
IF ( Bmi1 GE 30 ) lPerProtocol = 1 .
formats lPerProtocol (F2.0) .
IF ( Strata EQ 1 ) BmiCc0 = Bmi1 .
IF ( Strata EQ 2 ) BmiPl0 = Bmi1 .
IF ( Strata EQ 1 ) BmiCc1 = Bmi3 .
IF ( Strata EQ 2 ) BmiPl1 = Bmi3 .
IF ( Strata EQ 1 ) BmiPl0 = Bmi4 .
IF ( Strata EQ 2 ) BmiCc0 = Bmi4 .
IF ( Strata EQ 1 ) BmiPl1 = Bmi6 .
IF ( Strata EQ 2 ) BmiCc1 = Bmi6 .
IF ( Strata EQ 1 ) TmsCc0 = Tms1 .
IF ( Strata EQ 2 ) TmsPl0 = Tms1 .
IF ( Strata EQ 1 ) TmsCc1 = Tms3 .
IF ( Strata EQ 2 ) TmsPl1 = Tms3 .
IF ( Strata EQ 1 ) TmsPl0 = Tms4 .
IF ( Strata EQ 2 ) TmsCc0 = Tms4 .
IF ( Strata EQ 1 ) TmsPl1 = Tms6 .
IF ( Strata EQ 2 ) TmsCc1 = Tms6 .
IF ( Strata EQ 1 ) FreeTCc0 = FreeT1 .
IF ( Strata EQ 2 ) FreeTPl0 = FreeT1 .
IF ( Strata EQ 1 ) FreeTCc1 = FreeT3 .
IF ( Strata EQ 2 ) FreeTPl1 = FreeT3 .
IF ( Strata EQ 1 ) FreeTPl0 = FreeT4 .
IF ( Strata EQ 2 ) FreeTCc0 = FreeT4 .
IF ( Strata EQ 1 ) FreeTPl1 = FreeT6 .
IF ( Strata EQ 2 ) FreeTCc1 = FreeT6 .
IF ( Strata EQ 1 ) DhtCc0 = Dht1 .
IF ( Strata EQ 2 ) DhtPl0 = Dht1 .
IF ( Strata EQ 1 ) DhtCc1 = Dht3 .
IF ( Strata EQ 2 ) DhtPl1 = Dht3 .
IF ( Strata EQ 1 ) DhtPl0 = Dht4 .
IF ( Strata EQ 2 ) DhtCc0 = Dht4 .
IF ( Strata EQ 1 ) DhtPl1 = Dht6 .
IF ( Strata EQ 2 ) DhtCc1 = Dht6 .
IF ( Strata EQ 1 ) EstradiolCc0 = Estradiol1 .
IF ( Strata EQ 2 ) EstradiolPl0 = Estradiol1 .
IF ( Strata EQ 1 ) EstradiolCc1 = Estradiol3 .
IF ( Strata EQ 2 ) EstradiolPl1 = Estradiol3 .
IF ( Strata EQ 1 ) EstradiolPl0 = Estradiol4 .
IF ( Strata EQ 2 ) EstradiolCc0 = Estradiol4 .
IF ( Strata EQ 1 ) EstradiolPl1 = Estradiol6 .
IF ( Strata EQ 2 ) EstradiolCc1 = Estradiol6 .
IF ( Strata EQ 1 ) FreeEstCc0 = FreeEst1 .
IF ( Strata EQ 2 ) FreeEstPl0 = FreeEst1 .
IF ( Strata EQ 1 ) FreeEstCc1 = FreeEst3 .
IF ( Strata EQ 2 ) FreeEstPl1 = FreeEst3 .
IF ( Strata EQ 1 ) FreeEstPl0 = FreeEst4 .
IF ( Strata EQ 2 ) FreeEstCc0 = FreeEst4 .
IF ( Strata EQ 1 ) FreeEstPl1 = FreeEst6 .
IF ( Strata EQ 2 ) FreeEstCc1 = FreeEst6 .
IF ( Strata EQ 1 ) ShbgCc0 = Shbg1 .
IF ( Strata EQ 2 ) ShbgPl0 = Shbg1 .
IF ( Strata EQ 1 ) ShbgCc1 = Shbg3 .
IF ( Strata EQ 2 ) ShbgPl1 = Shbg3 .
IF ( Strata EQ 1 ) ShbgPl0 = Shbg4 .
IF ( Strata EQ 2 ) ShbgCc0 = Shbg4 .
IF ( Strata EQ 1 ) ShbgPl1 = Shbg6 .
IF ( Strata EQ 2 ) ShbgCc1 = Shbg6 .
IF ( Strata EQ 1 ) LhCc0 = Lh1 .
IF ( Strata EQ 2 ) LhPl0 = Lh1 .
IF ( Strata EQ 1 ) LhCc1 = Lh3 .
IF ( Strata EQ 2 ) LhPl1 = Lh3 .
IF ( Strata EQ 1 ) LhPl0 = Lh4 .
IF ( Strata EQ 2 ) LhCc0 = Lh4 .
IF ( Strata EQ 1 ) LhPl1 = Lh6 .
IF ( Strata EQ 2 ) LhCc1 = Lh6 .
IF ( Strata EQ 1 ) FshCc0 = Fsh1 .
IF ( Strata EQ 2 ) FshPl0 = Fsh1 .
IF ( Strata EQ 1 ) FshCc1 = Fsh3 .
IF ( Strata EQ 2 ) FshPl1 = Fsh3 .
IF ( Strata EQ 1 ) FshPl0 = Fsh4 .
IF ( Strata EQ 2 ) FshCc0 = Fsh4 .
IF ( Strata EQ 1 ) FshPl1 = Fsh6 .
IF ( Strata EQ 2 ) FshCc1 = Fsh6 .
IF ( Strata EQ 1 ) WaistCc0 = Waist1 .
IF ( Strata EQ 2 ) WaistPl0 = Waist1 .
IF ( Strata EQ 1 ) WaistCc1 = Waist3 .
IF ( Strata EQ 2 ) WaistPl1 = Waist3 .
IF ( Strata EQ 1 ) WaistPl0 = Waist4 .
IF ( Strata EQ 2 ) WaistCc0 = Waist4 .
IF ( Strata EQ 1 ) WaistPl1 = Waist6 .
IF ( Strata EQ 2 ) WaistCc1 = Waist6 .
IF ( Strata EQ 1 ) GlucoseCc0 = Glucose1 .
IF ( Strata EQ 2 ) GlucosePl0 = Glucose1 .
IF ( Strata EQ 1 ) GlucoseCc1 = Glucose3 .
IF ( Strata EQ 2 ) GlucosePl1 = Glucose3 .
IF ( Strata EQ 1 ) GlucosePl0 = Glucose4 .
IF ( Strata EQ 2 ) GlucoseCc0 = Glucose4 .
IF ( Strata EQ 1 ) GlucosePl1 = Glucose6 .
IF ( Strata EQ 2 ) GlucoseCc1 = Glucose6 .
IF ( Strata EQ 1 ) HbA1cCc0 = HbA1c1 .
IF ( Strata EQ 2 ) HbA1cPl0 = HbA1c1 .
IF ( Strata EQ 1 ) HbA1cCc1 = HbA1c3 .
IF ( Strata EQ 2 ) HbA1cPl1 = HbA1c3 .
IF ( Strata EQ 1 ) HbA1cPl0 = HbA1c4 .
IF ( Strata EQ 2 ) HbA1cCc0 = HbA1c4 .
IF ( Strata EQ 1 ) HbA1cPl1 = HbA1c6 .
IF ( Strata EQ 2 ) HbA1cCc1 = HbA1c6 .
IF ( Strata EQ 1 ) InsulinCc0 = Insulin1 .
IF ( Strata EQ 2 ) InsulinPl0 = Insulin1 .
IF ( Strata EQ 1 ) InsulinCc1 = Insulin3 .
IF ( Strata EQ 2 ) InsulinPl1 = Insulin3 .
IF ( Strata EQ 1 ) InsulinPl0 = Insulin4 .
IF ( Strata EQ 2 ) InsulinCc0 = Insulin4 .
IF ( Strata EQ 1 ) InsulinPl1 = Insulin6 .
IF ( Strata EQ 2 ) InsulinCc1 = Insulin6 .
IF ( Strata EQ 1 ) HomaCc0 = Homa1 .
IF ( Strata EQ 2 ) HomaPl0 = Homa1 .
IF ( Strata EQ 1 ) HomaCc1 = Homa3 .
IF ( Strata EQ 2 ) HomaPl1 = Homa3 .
IF ( Strata EQ 1 ) HomaPl0 = Homa4 .
IF ( Strata EQ 2 ) HomaCc0 = Homa4 .
IF ( Strata EQ 1 ) HomaPl1 = Homa6 .
IF ( Strata EQ 2 ) HomaCc1 = Homa6 .
IF ( Strata EQ 1 ) LeptinCc0 = Leptin1 .
IF ( Strata EQ 2 ) LeptinPl0 = Leptin1 .
IF ( Strata EQ 1 ) LeptinCc1 = Leptin3 .
IF ( Strata EQ 2 ) LeptinPl1 = Leptin3 .
IF ( Strata EQ 1 ) LeptinPl0 = Leptin4 .
IF ( Strata EQ 2 ) LeptinCc0 = Leptin4 .
IF ( Strata EQ 1 ) LeptinPl1 = Leptin6 .
IF ( Strata EQ 2 ) LeptinCc1 = Leptin6 .
compute LcTRia = lg10 ( TRia - 0.68 ) .
compute LcTms1 = lg10 ( Tms1 - 0.76 ) .
compute LcTmsPl0 = lg10 ( TmsPl0 - 0.76 ) .
compute LcTmsPl1 = lg10 ( TmsPl1 - 0.76 ) .
compute LcTmsCc0 = lg10 ( TmsCc0 - 0.76 ) .
compute LcTmsCc1 = lg10 ( TmsCc1 - 0.76 ) .
compute LcFreeT1 = lg10 ( FreeT1 - 19 ) .
compute LcFreeTPl0 = lg10 ( FreeTPl0 - 19 ) .
compute LcFreeTPl1 = lg10 ( FreeTPl1 - 19 ) .
compute LcFreeTCc0 = lg10 ( FreeTCc0 - 19 ) .
compute LcFreeTCc1 = lg10 ( FreeTCc1 - 19 ) .
compute LcDht1 = lg10 ( Dht1 + 0.003 ) .
compute LcDhtPl0 = lg10 ( DhtPl0 + 0.003 ) .
compute LcDhtPl1 = lg10 ( DhtPl1 + 0.003 ) .
compute LcDhtCc0 = lg10 ( DhtCc0 + 0.003 ) .
compute LcDhtCc1 = lg10 ( DhtCc1 + 0.003 ) .
compute LcEstradiol1 = lg10 ( Estradiol1 - 0.00945 * 1000 ) .
compute LcEstradiolPl0 = lg10 ( EstradiolPl0 - 0.00945 * 1000 ) .
compute LcEstradiolPl1 = lg10 ( EstradiolPl1 - 0.00945 * 1000 ) .
compute LcEstradiolCc0 = lg10 ( EstradiolCc0 - 0.00945 * 1000 ) .
compute LcEstradiolCc1 = lg10 ( EstradiolCc1 - 0.00945 * 1000 ) .
compute LcFreeEst1 = lg10 ( FreeEst1 - 0.05 ) .
compute LcFreeEstPl0 = lg10 ( FreeEstPl0 - 0.05 ) .
compute LcFreeEstPl1 = lg10 ( FreeEstPl1 - 0.05 ) .
compute LcFreeEstCc0 = lg10 ( FreeEstCc0 - 0.05 ) .
compute LcFreeEstCc1 = lg10 ( FreeEstCc1 - 0.05 ) .
compute LcShbg1 = lg10 ( Shbg1 + 1.87 ) .
compute LcShbgPl0 = lg10 ( ShbgPl0 + 1.87 ) .
compute LcShbgPl1 = lg10 ( ShbgPl1 + 1.87 ) .
compute LcShbgCc0 = lg10 ( ShbgCc0 + 1.87 ) .
compute LcShbgCc1 = lg10 ( ShbgCc1 + 1.87 ) .
compute LcLh1 = lg10 ( Lh1 - 0.824 ) .
compute LcLhPl0 = lg10 ( LhPl0 - 0.824 ) .
compute LcLhPl1 = lg10 ( LhPl1 - 0.824 ) .
compute LcLhCc0 = lg10 ( LhCc0 - 0.824 ) .
compute LcLhCc1 = lg10 ( LhCc1 - 0.824 ) .
compute LcFsh1 = lg10 ( Fsh1 - 0.99 ) .
compute LcFshPl0 = lg10 ( FshPl0 - 0.99 ) .
compute LcFshPl1 = lg10 ( FshPl1 - 0.99 ) .
compute LcFshCc0 = lg10 ( FshCc0 - 0.99 ) .
compute LcFshCc1 = lg10 ( FshCc1 - 0.99 ) .
compute LcBmi1 = lg10 ( Bmi1 - 22.1 ) .
compute LcBmiPl0 = lg10 ( BmiPl0 - 22.1 ) .
compute LcBmiPl1 = lg10 ( BmiPl1 - 22.1 ) .
compute LcBmiCc0 = lg10 ( BmiCc0 - 22.1 ) .
compute LcBmiCc1 = lg10 ( BmiCc1 - 22.1 ) .
compute LcWaist1 = lg10 ( Waist1 - 86.1 ) .
compute LcWaistPl0 = lg10 ( WaistPl0 - 86.1 ) .
compute LcWaistPl1 = lg10 ( WaistPl1 - 86.1 ) .
compute LcWaistCc0 = lg10 ( WaistCc0 - 86.1 ) .
compute LcWaistCc1 = lg10 ( WaistCc1 - 86.1 ) .
compute LcGlucose1 = lg10 ( Glucose1 - 51.7 ) .
compute LcGlucosePl0 = lg10 ( GlucosePl0 - 51.7 ) .
compute LcGlucosePl1 = lg10 ( GlucosePl1 - 51.7 ) .
compute LcGlucoseCc0 = lg10 ( GlucoseCc0 - 51.7 ) .
compute LcGlucoseCc1 = lg10 ( GlucoseCc1 - 51.7 ) .
compute LcHbA1c1 = lg10 ( HbA1c1 - 4.782 ) .
compute LcHbA1cPl0 = lg10 ( HbA1cPl0 - 4.782 ) .
compute LcHbA1cPl1 = lg10 ( HbA1cPl1 - 4.782 ) .
compute LcHbA1cCc0 = lg10 ( HbA1cCc0 - 4.782 ) .
compute LcHbA1cCc1 = lg10 ( HbA1cCc1 - 4.782 ) .
compute LcInsulin1 = lg10 ( Insulin1 + 2.0 ) .
compute LcInsulinPl0 = lg10 ( InsulinPl0 + 2.0 ) .
compute LcInsulinPl1 = lg10 ( InsulinPl1 + 2.0 ) .
compute LcInsulinCc0 = lg10 ( InsulinCc0 + 2.0 ) .
compute LcInsulinCc1 = lg10 ( InsulinCc1 + 2.0 ) .
compute LcHoma1 = lg10 ( Homa1 + 0.18 ) .
compute LcHomaPl0 = lg10 ( HomaPl0 + 0.18 ) .
compute LcHomaPl1 = lg10 ( HomaPl1 + 0.18 ) .
compute LcHomaCc0 = lg10 ( HomaCc0 + 0.18 ) .
compute LcHomaCc1 = lg10 ( HomaCc1 + 0.18 ) .
compute LcLeptin1 = lg10 ( Leptin1 + 0.86 ) .
compute LcLeptinPl0 = lg10 ( LeptinPl0 + 0.86 ) .
compute LcLeptinPl1 = lg10 ( LeptinPl1 + 0.86 ) .
compute LcLeptinCc0 = lg10 ( LeptinCc0 + 0.86 ) .
compute LcLeptinCc1 = lg10 ( LeptinCc1 + 0.86 ) .
execute.
**********************************************************.
SORT CASES by ID .
SAVE OUTFILE='Z:\Pasquali\Clomi\DataSource.sav'
/COMPRESSED.
************************************.
***** DATA ANALYSES ******************************************************************************************************************************.
DATASET CLOSE all .
NEW FILE .
GET FILE='Z:\Pasquali\Clomi\DataSource.sav' .
EXECUTE.
DATASET NAME DataSource .
*** Material and Methods ***.
*** Participants ***.
FREQUENCIES ID .
Frequencies
Notes
Output Created		07-AUG-2017 12:11:35
Comments
Input	Data	Z:\Pasquali\Clomi\DataSource.sav
	Active Dataset	DataSource
	Filter	<none>
	Weight	<none>
	Split File	<none>
	N of Rows in Working Data File	24
Missing Value Handling	Definition of Missing	User-defined missing values are treated as missing.
	Cases Used	Statistics are based on all cases with valid data.
Syntax		FREQUENCIES ID .
Resources	Processor Time	00:00:00.02
	Elapsed Time	00:00:00.02
Statistics
ID
N	Valid	24
	Missing	0
ID
		Frequency	Percent	Valid Percent	Cumulative Percent
Valid	11	1	4.16667	4.16667	4.16667
	12	1	4.16667	4.16667	8.33333
	13	1	4.16667	4.16667	12.5
	14	1	4.16667	4.16667	16.6667
	15	1	4.16667	4.16667	20.8333
	16	1	4.16667	4.16667	25
	21	1	4.16667	4.16667	29.1667
	22	1	4.16667	4.16667	33.3333
	23	1	4.16667	4.16667	37.5
	24	1	4.16667	4.16667	41.6667
	25	1	4.16667	4.16667	45.8333
	26	1	4.16667	4.16667	50
	31	1	4.16667	4.16667	54.1667
	32	1	4.16667	4.16667	58.3333
	33	1	4.16667	4.16667	62.5
	34	1	4.16667	4.16667	66.6667
	35	1	4.16667	4.16667	70.8333
	36	1	4.16667	4.16667	75
	41	1	4.16667	4.16667	79.1667
	42	1	4.16667	4.16667	83.3333
	43	1	4.16667	4.16667	87.5
	44	1	4.16667	4.16667	91.6667
	45	1	4.16667	4.16667	95.8333
	46	1	4.16667	4.16667	100
	Total	24	100	100
*** Experimental Design ****.
FREQUENCIES Dia Strata Center .
Frequencies
Notes
Output Created		07-AUG-2017 12:11:35
Comments
Input	Data	Z:\Pasquali\Clomi\DataSource.sav
	Active Dataset	DataSource
	Filter	<none>
	Weight	<none>
	Split File	<none>
	N of Rows in Working Data File	24
Missing Value Handling	Definition of Missing	User-defined missing values are treated as missing.
	Cases Used	Statistics are based on all cases with valid data.
Syntax		FREQUENCIES Dia Strata Center .
Resources	Processor Time	00:00:00.00
	Elapsed Time	00:00:00.00
Statistics
		Dia	Strata	Center
N	Valid	24	24	24
	Missing	0	0	0
Frequency Table
Dia
		Frequency	Percent	Valid Percent	Cumulative Percent
Valid	1 IGT	12	50	50	50
	2 T2DM	12	50	50	100
	Total	24	100	100
Strata
		Frequency	Percent	Valid Percent	Cumulative Percent
Valid	1 CC-Plac	12	50	50	50
	2 Plac-CC	12	50	50	100
	Total	24	100	100
Center
		Frequency	Percent	Valid Percent	Cumulative Percent
Valid	1 Bologna	12	50	50	50
	2 Conversano	12	50	50	100
	Total	24	100	100
CROSSTABS Dia by Strata by Center .
Crosstabs
Notes
Output Created		07-AUG-2017 12:11:35
Comments
Input	Data	Z:\Pasquali\Clomi\DataSource.sav
	Active Dataset	DataSource
	Filter	<none>
	Weight	<none>
	Split File	<none>
	N of Rows in Working Data File	24
Missing Value Handling	Definition of Missing	User-defined missing values are treated as missing.
	Cases Used	Statistics for each table are based on all the cases with valid data in the specified range(s) for all variables in each table.
Syntax		CROSSTABS Dia by Strata by Center .
Resources	Processor Time	00:00:00.02
	Elapsed Time	00:00:00.02
	Dimensions Requested	3
	Cells Available	449353
Case Processing Summary
	Cases
	Valid		Missing		Total
	N	Percent	N	Percent	N	Percent
Dia * Strata * Center	24	1	0	0	24	1
Dia * Strata * Center Crosstabulation
Count
Center			Strata		Total
			1 CC-Plac	2 Plac-CC
1 Bologna	Dia	1 IGT	3	3	6
		2 T2DM	3	3	6
	Total		6	6	12
2 Conversano	Dia	1 IGT	3	3	6
		2 T2DM	3	3	6
	Total		6	6	12
Total	Dia	1 IGT	6	6	12
		2 T2DM	6	6	12
	Total		12	12	24
FREQUENCIES Block .
Frequencies
Notes
Output Created		07-AUG-2017 12:11:35
Comments
Input	Data	Z:\Pasquali\Clomi\DataSource.sav
	Active Dataset	DataSource
	Filter	<none>
	Weight	<none>
	Split File	<none>
	N of Rows in Working Data File	24
Missing Value Handling	Definition of Missing	User-defined missing values are treated as missing.
	Cases Used	Statistics are based on all cases with valid data.
Syntax		FREQUENCIES Block .
Resources	Processor Time	00:00:00.00
	Elapsed Time	00:00:00.00
Statistics
Block
N	Valid	24
	Missing	0
Block
		Frequency	Percent	Valid Percent	Cumulative Percent
Valid	1 Bol-IGT	6	25	25	25
	2 Bol-T2DM	6	25	25	50
	3 Con-IGT	6	25	25	75
	4 Con-T2DM	6	25	25	100
	Total	24	100	100
CROSSTABS Dia by Center by Block .
Crosstabs
Notes
Output Created		07-AUG-2017 12:11:35
Comments
Input	Data	Z:\Pasquali\Clomi\DataSource.sav
	Active Dataset	DataSource
	Filter	<none>
	Weight	<none>
	Split File	<none>
	N of Rows in Working Data File	24
Missing Value Handling	Definition of Missing	User-defined missing values are treated as missing.
	Cases Used	Statistics for each table are based on all the cases with valid data in the specified range(s) for all variables in each table.
Syntax		CROSSTABS Dia by Center by Block .
Resources	Processor Time	00:00:00.02
	Elapsed Time	00:00:00.02
	Dimensions Requested	3
	Cells Available	449353
Case Processing Summary
	Cases
	Valid		Missing		Total
	N	Percent	N	Percent	N	Percent
Dia * Center * Block	24	1	0	0	24	1
Dia * Center * Block Crosstabulation
Count
Block			Center		Total
			1 Bologna	2 Conversano
1 Bol-IGT	Dia	1 IGT	6		6
	Total		6		6
2 Bol-T2DM	Dia	2 T2DM	6		6
	Total		6		6
3 Con-IGT	Dia	1 IGT		6	6
	Total			6	6
4 Con-T2DM	Dia	2 T2DM		6	6
	Total			6	6
Total	Dia	1 IGT	6	6	12
		2 T2DM	6	6	12
	Total		12	12	24
*** Drop Out *****.
FREQUENCIES lDrop .
Frequencies
Notes
Output Created		07-AUG-2017 12:11:35
Comments
Input	Data	Z:\Pasquali\Clomi\DataSource.sav
	Active Dataset	DataSource
	Filter	<none>
	Weight	<none>
	Split File	<none>
	N of Rows in Working Data File	24
Missing Value Handling	Definition of Missing	User-defined missing values are treated as missing.
	Cases Used	Statistics are based on all cases with valid data.
Syntax		FREQUENCIES lDrop .
Resources	Processor Time	00:00:00.00
	Elapsed Time	00:00:00.00
Statistics
lDROP
N	Valid	24
	Missing	0
lDROP
		Frequency	Percent	Valid Percent	Cumulative Percent
Valid	0	21	87.5	87.5	87.5
	1	3	12.5	12.5	100
	Total	24	100	100
CROSSTABS aDrop by lDrop .
Crosstabs
Notes
Output Created		07-AUG-2017 12:11:35
Comments
Input	Data	Z:\Pasquali\Clomi\DataSource.sav
	Active Dataset	DataSource
	Filter	<none>
	Weight	<none>
	Split File	<none>
	N of Rows in Working Data File	24
Missing Value Handling	Definition of Missing	User-defined missing values are treated as missing.
	Cases Used	Statistics for each table are based on all the cases with valid data in the specified range(s) for all variables in each table.
Syntax		CROSSTABS aDrop by lDrop .
Resources	Processor Time	00:00:00.02
	Elapsed Time	00:00:00.02
	Dimensions Requested	2
	Cells Available	524245
Case Processing Summary
	Cases
	Valid		Missing		Total
	N	Percent	N	Percent	N	Percent
aDROP * lDROP	24	1	0	0	24	1
aDROP * lDROP Crosstabulation
Count
		lDROP		Total
		0	1
aDROP		21	0	21
	HCG	0	1	1
	Personal	0	1	1
	Steroid	0	1	1
Total		21	3	24
CROSSTABS Dia by lDrop /CELLS=COUNT ROW .
Crosstabs
Notes
Output Created		07-AUG-2017 12:11:35
Comments
Input	Data	Z:\Pasquali\Clomi\DataSource.sav
	Active Dataset	DataSource
	Filter	<none>
	Weight	<none>
	Split File	<none>
	N of Rows in Working Data File	24
Missing Value Handling	Definition of Missing	User-defined missing values are treated as missing.
	Cases Used	Statistics for each table are based on all the cases with valid data in the specified range(s) for all variables in each table.
Syntax		CROSSTABS Dia by lDrop /CELLS=COUNT ROW .
Resources	Processor Time	00:00:00.02
	Elapsed Time	00:00:00.02
	Dimensions Requested	2
	Cells Available	524245
Case Processing Summary
	Cases
	Valid		Missing		Total
	N	Percent	N	Percent	N	Percent
Dia * lDROP	24	1	0	0	24	1
Dia * lDROP Crosstabulation
			lDROP		Total
			0	1
Dia	1 IGT	Count	11	1	12
		% within Dia	0.916667	0.0833333	1
	2 T2DM	Count	10	2	12
		% within Dia	0.833333	0.166667	1
Total		Count	21	3	24
		% within Dia	0.875	0.125	1
*** Per Protocol ******.
FREQUENCIES lPerProtocol .
Frequencies
Notes
Output Created		07-AUG-2017 12:11:35
Comments
Input	Data	Z:\Pasquali\Clomi\DataSource.sav
	Active Dataset	DataSource
	Filter	<none>
	Weight	<none>
	Split File	<none>
	N of Rows in Working Data File	24
Missing Value Handling	Definition of Missing	User-defined missing values are treated as missing.
	Cases Used	Statistics are based on all cases with valid data.
Syntax		FREQUENCIES lPerProtocol .
Resources	Processor Time	00:00:00.00
	Elapsed Time	00:00:00.00
Statistics
lPerProtocol
N	Valid	24
	Missing	0
lPerProtocol
		Frequency	Percent	Valid Percent	Cumulative Percent
Valid	0	3	12.5	12.5	12.5
	1	21	87.5	87.5	100
	Total	24	100	100
CROSSTABS Bmi1 Dia by lPerProtocol .
Crosstabs
Notes
Output Created		07-AUG-2017 12:11:35
Comments
Input	Data	Z:\Pasquali\Clomi\DataSource.sav
	Active Dataset	DataSource
	Filter	<none>
	Weight	<none>
	Split File	<none>
	N of Rows in Working Data File	24
Missing Value Handling	Definition of Missing	User-defined missing values are treated as missing.
	Cases Used	Statistics for each table are based on all the cases with valid data in the specified range(s) for all variables in each table.
Syntax		CROSSTABS Bmi1 Dia by lPerProtocol .
Resources	Processor Time	00:00:00.02
	Elapsed Time	00:00:00.02
	Dimensions Requested	2
	Cells Available	524245
Case Processing Summary
	Cases
	Valid		Missing		Total
	N	Percent	N	Percent	N	Percent
Bmi1 * lPerProtocol	24	1	0	0	24	1
Dia * lPerProtocol	24	1	0	0	24	1
Bmi1 * lPerProtocol Crosstabulation
Count
		lPerProtocol		Total
		0	1
Bmi1	28.80	1	0	1
	29.63	1	0	1
	29.74	1	0	1
	30.12	0	1	1
	30.12	0	1	1
	30.59	0	1	1
	30.76	0	1	1
	31.23	0	1	1
	32.18	0	1	1
	32.87	0	1	1
	33.74	0	1	1
	33.75	0	1	1
	34.29	0	1	1
	35.01	0	1	1
	35.25	0	1	1
	35.83	0	1	1
	37.16	0	1	1
	39.21	0	1	1
	39.76	0	2	2
	41.51	0	1	1
	43.42	0	1	1
	45.48	0	1	1
	47.88	0	1	1
Total		3	21	24
Dia * lPerProtocol Crosstabulation
Count
		lPerProtocol		Total
		0	1
Dia	1 IGT	0	12	12
	2 T2DM	3	9	12
Total		3	21	24
*** Table 2 *****.
MEANS Age Bmi1 Waist1 TRia Lh1 Fsh1 Glucose1 Insulin1 HbA1c1 by Dia .
Means
Notes
Output Created		07-AUG-2017 12:11:35
Comments
Input	Data	Z:\Pasquali\Clomi\DataSource.sav
	Active Dataset	DataSource
	Filter	<none>
	Weight	<none>
	Split File	<none>
	N of Rows in Working Data File	24
Missing Value Handling	Definition of Missing	For each dependent variable in a table, user-defined missing values for the dependent and all grouping variables are treated as missing.
	Cases Used	Cases used for each table have no missing values in any independent variable, and not all dependent variables have missing values.
Syntax		MEANS Age Bmi1 Waist1 TRia Lh1 Fsh1 Glucose1 Insulin1 HbA1c1 by Dia .
Resources	Processor Time	00:00:00.00
	Elapsed Time	00:00:00.00
Case Processing Summary
	Cases
	Included		Excluded		Total
	N	Percent	N	Percent	N	Percent
Age * Dia	24	1	0	0	24	1
Bmi1 * Dia	24	1	0	0	24	1
Waist1 * Dia	24	1	0	0	24	1
Tria * Dia	24	1	0	0	24	1
Lh1 * Dia	24	1	0	0	24	1
Fsh1 * Dia	24	1	0	0	24	1
Glucose1 * Dia	24	1	0	0	24	1
Insulin1 * Dia	23	0.958333	1	0.0416667	24	1
HbA1c1 * Dia	24	1	0	0	24	1
Report
Dia		Age	Bmi1	Waist1	Tria	Lh1	Fsh1	Glucose1	Insulin1	HbA1c1
1 IGT	Mean	44	37.1335	119.833	2.3025	3.89167	4.39167	95.5833	24.65	5.65833
	N	12	12	12	12	12	12	12	12	12
	Std. Deviation	6.41022	6.10209	12.1792	0.479851	1.73334	2.54611	14.0548	12.2985	0.357919
2 T2DM	Mean	50.6667	33.539	111.167	2.35167	3.225	4.60833	124.75	15.5455	6.26667
	N	12	12	12	12	12	12	12	11	12
	Std. Deviation	4.16333	4.0236	8.60056	0.499251	1.43472	1.4939	21.7512	9.59326	0.69063
Total	Mean	47.3333	35.3363	115.5	2.32708	3.55833	4.5	110.167	20.2957	5.9625
	N	24	24	24	24	24	24	24	23	24
	Std. Deviation	6.28778	5.37788	11.2211	0.479542	1.5929	2.0445	23.2952	11.7934	0.621228
examine ArCag by Dia /PERCENTILES ( 25 , 50 , 75 ) .
Explore
Notes
Output Created		07-AUG-2017 12:11:35
Comments
Input	Data	Z:\Pasquali\Clomi\DataSource.sav
	Active Dataset	DataSource
	Filter	<none>
	Weight	<none>
	Split File	<none>
	N of Rows in Working Data File	24
Missing Value Handling	Definition of Missing	User-defined missing values for dependent variables are treated as missing.
	Cases Used	Statistics are based on cases with no missing values for any dependent variable or factor used.
Syntax		examine ArCag by Dia /PERCENTILES ( 25 , 50 , 75 ) .
Resources	Processor Time	00:00:00.39
	Elapsed Time	00:00:00.37
Total Sample
Case Processing Summary
	Cases
	Valid		Missing		Total
	N	Percent	N	Percent	N	Percent
ArCag	22	0.916667	2	0.0833333	24	1
Descriptives
			Statistic	Std. Error
ArCag	Mean		19.7727	0.735412
	95% Confidence Interval for Mean	Lower Bound	18.2434
		Upper Bound	21.3021
	5% Trimmed Mean		19.7475
	Median		20.5
	Variance		11.8983
	Std. Deviation		3.44939
	Minimum		14
	Maximum		26
	Range		12
	Interquartile Range		6
	Skewness		0.0352508	0.490962
	Kurtosis		-1.02234	0.95278
Percentiles
		Percentiles
		25	50	75
Weighted Average(Definition 1)	ArCag	16	20.5	22
Tukey's Hinges	ArCag	16	20.5	22
ArCag
ArCag Stem-and-Leaf Plot
Frequency Stem & Leaf
1.00 1 . 4
8.00 1 . 56666788
11.00 2 . 00111122244
2.00 2 . 56
Stem width: 10
Each leaf: 1 case(s)
Dia
Case Processing Summary
Dia		Cases
		Valid		Missing		Total
		N	Percent	N	Percent	N	Percent
ArCag	1 IGT	12	1	0	0	12	1
	2 T2DM	10	0.833333	2	0.166667	12	1
Descriptives
Dia				Statistic	Std. Error
ArCag	1 IGT	Mean		20.6667	0.97959
		95% Confidence Interval for Mean	Lower Bound	18.5106
			Upper Bound	22.8227
		5% Trimmed Mean		20.7407
		Median		21
		Variance		11.5152
		Std. Deviation		3.3934
		Minimum		14
		Maximum		26
		Range		12
		Interquartile Range		5
		Skewness		-0.52734	0.637302
		Kurtosis		0.19672	1.23225
	2 T2DM	Mean		18.7	1.0651
		95% Confidence Interval for Mean	Lower Bound	16.2906
			Upper Bound	21.1094
		5% Trimmed Mean		18.5556
		Median		17.5
		Variance		11.3444
		Std. Deviation		3.36815
		Minimum		15
		Maximum		25
		Range		10
		Interquartile Range		6
		Skewness		0.760276	0.687043
		Kurtosis		-0.657904	1.33425
Percentiles
Dia			Percentiles
			25	50	75
Weighted Average(Definition 1)	ArCag	1 IGT	18.5	21	23.5
		2 T2DM	16	17.5	22
Tukey's Hinges	ArCag	1 IGT	19	21	23
		2 T2DM	16	17.5	22
ArCag
Stem-and-Leaf Plots
ArCag Stem-and-Leaf Plot for
Dia= IGT
Frequency Stem & Leaf
1.00 1 . 4
2.00 1 . 68
8.00 2 . 01111244
1.00 2 . 6
Stem width: 10
Each leaf: 1 case(s)
ArCag Stem-and-Leaf Plot for
Dia= T2DM
Frequency Stem & Leaf
.00 1 .
6.00 1 . 566678
3.00 2 . 022
1.00 2 . 5
Stem width: 10
Each leaf: 1 case(s)
ONEWAY Age LcBmi1 LcWaist1 LcTRia LcLh1 LcFsh1 LcGlucose1 LcInsulin1 HbA1c1 by Dia .
Oneway
Notes
Output Created		07-AUG-2017 12:11:35
Comments
Input	Data	Z:\Pasquali\Clomi\DataSource.sav
	Active Dataset	DataSource
	Filter	<none>
	Weight	<none>
	Split File	<none>
	N of Rows in Working Data File	24
Missing Value Handling	Definition of Missing	User-defined missing values are treated as missing.
	Cases Used	Statistics for each analysis are based on cases with no missing data for any variable in the analysis.
Syntax		ONEWAY Age LcBmi1 LcWaist1 LcTRia LcLh1 LcFsh1 LcGlucose1 LcInsulin1 HbA1c1 by Dia .
Resources	Processor Time	00:00:00.02
	Elapsed Time	00:00:00.02
ANOVA
		Sum of Squares	df	Mean Square	F	Sig.
Age	Between Groups	266.667	1	266.667	9.12863	0.00627579
	Within Groups	642.667	22	29.2121
	Total	909.333	23
LcBmi1	Between Groups	0.072026	1	0.072026	2.67918	0.115894
	Within Groups	0.591439	22	0.0268836
	Total	0.663465	23
LcWaist1	Between Groups	0.102809	1	0.102809	3.42535	0.0776769
	Within Groups	0.660314	22	0.0300143
	Total	0.763123	23
LcTRia	Between Groups	0.00101545	1	0.00101545	0.0576333	0.812499
	Within Groups	0.387623	22	0.0176192
	Total	0.388638	23
LcLh1	Between Groups	0.0327564	1	0.0327564	0.375949	0.546067
	Within Groups	1.91686	22	0.08713
	Total	1.94962	23
LcFsh1	Between Groups	0.0527272	1	0.0527272	0.744805	0.397437
	Within Groups	1.55745	22	0.0707933
	Total	1.61018	23
LcGlucose1	Between Groups	0.316115	1	0.316115	14.6452	0.00091906
	Within Groups	0.474867	22	0.0215849
	Total	0.790982	23
LcInsulin1	Between Groups	0.210744	1	0.210744	3.27871	0.084516
	Within Groups	1.34981	21	0.0642765
	Total	1.56055	22
HbA1c1	Between Groups	2.22042	1	2.22042	7.3393	0.0128137
	Within Groups	6.65583	22	0.302538
	Total	8.87625	23
CROSSTABS ArCag by Dia /CELLS=COUNT COLUMN /STATISTICS=CHISQ .
Crosstabs
Notes
Output Created		07-AUG-2017 12:11:35
Comments
Input	Data	Z:\Pasquali\Clomi\DataSource.sav
	Active Dataset	DataSource
	Filter	<none>
	Weight	<none>
	Split File	<none>
	N of Rows in Working Data File	24
Missing Value Handling	Definition of Missing	User-defined missing values are treated as missing.
	Cases Used	Statistics for each table are based on all the cases with valid data in the specified range(s) for all variables in each table.
Syntax		CROSSTABS ArCag by Dia /CELLS=COUNT COLUMN /STATISTICS=CHISQ .
Resources	Processor Time	00:00:00.02
	Elapsed Time	00:00:00.02
	Dimensions Requested	2
	Cells Available	524245
Case Processing Summary
	Cases
	Valid		Missing		Total
	N	Percent	N	Percent	N	Percent
ArCag * Dia	22	0.916667	2	0.0833333	24	1
ArCag * Dia Crosstabulation
			Dia		Total
			1 IGT	2 T2DM
ArCag	14	Count	1	0	1
		% within Dia	0.0833333	0	0.0454545
	15	Count	0	1	1
		% within Dia	0	0.1	0.0454545
	16	Count	1	3	4
		% within Dia	0.0833333	0.3	0.181818
	17	Count	0	1	1
		% within Dia	0	0.1	0.0454545
	18	Count	1	1	2
		% within Dia	0.0833333	0.1	0.0909091
	20	Count	1	1	2
		% within Dia	0.0833333	0.1	0.0909091
	21	Count	4	0	4
		% within Dia	0.333333	0	0.181818
	22	Count	1	2	3
		% within Dia	0.0833333	0.2	0.136364
	24	Count	2	0	2
		% within Dia	0.166667	0	0.0909091
	25	Count	0	1	1
		% within Dia	0	0.1	0.0454545
	26	Count	1	0	1
		% within Dia	0.0833333	0	0.0454545
Total		Count	12	10	22
		% within Dia	1	1	1
Chi-Square Tests
	Value	df	Asymptotic Significance (2-sided)
Pearson Chi-Square	12.253a	10	0.268495
Likelihood Ratio	16.4535	10	0.0873666
Linear-by-Linear Association	1.77311	1	0.182997
N of Valid Cases	22
a. 22 cells (100.0%) have expected count less than 5. The minimum expected count is .45.
*********** Text: AR-CAG vs. Hormones ************************.
NONPAR CORR ArCag with Tms1 FreeT1 Dht1 Estradiol1 FreeEst1 Shbg1 Lh1 Fsh1 .
Nonparametric Correlations
Notes
Output Created		07-AUG-2017 12:11:35
Comments
Input	Data	Z:\Pasquali\Clomi\DataSource.sav
	Active Dataset	DataSource
	Filter	<none>
	Weight	<none>
	Split File	<none>
	N of Rows in Working Data File	24
Missing Value Handling	Definition of Missing	User-defined missing values are treated as missing.
	Cases Used	Statistics for each pair of variables are based on all the cases with valid data for that pair.
Syntax		NONPAR CORR ArCag with Tms1 FreeT1 Dht1 Estradiol1 FreeEst1 Shbg1 Lh1 Fsh1 .
Resources	Processor Time	00:00:00.02
	Elapsed Time	00:00:00.02
	Number of Cases Allowed	262144 casesa
a. Based on availability of workspace memory
Correlations
			Tms1	FreeT1	Dht1	Estradiol1	FreeEst1	Shbg1	Lh1	Fsh1
Spearman's rho	ArCag	Correlation Coefficient	0.178668	0.353922	-0.199745	0.0409259	0.0318312	-0.103282	0.238886	-0.0755214
		Sig. (2-tailed)	0.426298	0.106106	0.385342	0.863978	0.894019	0.647394	0.284318	0.738359
		N	22	22	21	20	20	22	22	22
SORT CASES by Dia .
SPLIT FILE by Dia .
NONPAR CORR ArCag with Tms1 FreeT1 Dht1 Estradiol1 Estradiol1 Shbg1 Lh1 Fsh1 .
Nonparametric Correlations
Notes
Output Created		07-AUG-2017 12:11:35
Comments
Input	Data	Z:\Pasquali\Clomi\DataSource.sav
	Active Dataset	DataSource
	Filter	<none>
	Weight	<none>
	Split File	Dia
	N of Rows in Working Data File	24
Missing Value Handling	Definition of Missing	User-defined missing values are treated as missing.
	Cases Used	Statistics for each pair of variables are based on all the cases with valid data for that pair.
Syntax		NONPAR CORR ArCag with Tms1 FreeT1 Dht1 Estradiol1 Estradiol1 Shbg1 Lh1 Fsh1 .
Resources	Processor Time	00:00:00.00
	Elapsed Time	00:00:00.00
	Number of Cases Allowed	285975 casesa
a. Based on availability of workspace memory
Correlations
Dia				Tms1	FreeT1	Dht1	Estradiol1	Shbg1	Lh1	Fsh1
Spearman's rho	1 IGT	ArCag	Correlation Coefficient	0.235339	0.153327	-0.0186542	-0.228208	-0.04465	0.192888	-0.216106
			Sig. (2-tailed)	0.461537	0.634252	0.956587	0.475609	0.890411	0.548088	0.499932
			N	12	12	11	12	12	12	12
	2 T2DM	ArCag	Correlation Coefficient	0.116937	0.689312	-0.400047	0.313276	-0.317925	0.456531	0.117293
			Sig. (2-tailed)	0.74767	0.0274461	0.252011	0.449908	0.370672	0.184744	0.746923
			N	10	10	10	8	10	10	10
SPLIT FILE off .
**********************************************************************.
*************************************************************************************************************************.
*** Table 3 ***** .
************************************.
select if ( lDrop = 0 ) .
************************************.
MEANS TmsCc0 TmsCc1 TmsPl0 TmsPl1 by Dia .
Means
Notes
Output Created		07-AUG-2017 12:11:35
Comments
Input	Data	Z:\Pasquali\Clomi\DataSource.sav
	Active Dataset	DataSource
	Filter	<none>
	Weight	<none>
	Split File	<none>
	N of Rows in Working Data File	21
Missing Value Handling	Definition of Missing	For each dependent variable in a table, user-defined missing values for the dependent and all grouping variables are treated as missing.
	Cases Used	Cases used for each table have no missing values in any independent variable, and not all dependent variables have missing values.
Syntax		MEANS TmsCc0 TmsCc1 TmsPl0 TmsPl1 by Dia .
Resources	Processor Time	00:00:00.00
	Elapsed Time	00:00:00.00
Case Processing Summary
	Cases
	Included		Excluded		Total
	N	Percent	N	Percent	N	Percent
TmsCc0 * Dia	21	1	0	0	21	1
TmsCc1 * Dia	21	1	0	0	21	1
TmsPl0 * Dia	21	1	0	0	21	1
TmsPl1 * Dia	21	1	0	0	21	1
Report
Dia		TmsCc0	TmsCc1	TmsPl0	TmsPl1
1 IGT	Mean	2.98164	6.53455	2.97527	3.13291
	N	11	11	11	11
	Std. Deviation	0.75025	1.74319	0.691425	0.837319
2 T2DM	Mean	3.0899	5.3862	2.7444	3.0492
	N	10	10	10	10
	Std. Deviation	0.882317	1.42725	0.879787	0.879321
Total	Mean	3.03319	5.98771	2.86533	3.09305
	N	21	21	21	21
	Std. Deviation	0.796759	1.66775	0.775439	0.836857
MANOVA LcTmsPl0 LcTmsPl1 LcTmsCc0 LcTmsCc1 by Dia (1,2) Strata (1,2)
/WSFACTORS = Farm (2) Delta (2)
/CONTRAST ( Dia ) = SIMPLE (1)
/CONTRAST ( Strata ) = SIMPLE (1)
/CONTRAST ( Farm ) = SIMPLE (1)
/CONTRAST ( delta ) = SIMPLE (1)
/PRINT = PARAMETERS (ESTIM)
/WSDESIGN Farm Delta Farm * Delta
/DESIGN = constant Dia Strata
/WSDESIGN Farm Delta within Farm (1) Delta within Farm (2)
/DESIGN = constant Dia Strata
/WSDESIGN Delta Farm within Delta (1) Farm within Delta (2)
/DESIGN = constant Dia Strata
/WSDESIGN Farm Delta Farm*Delta
/DESIGN = Strata mwithin Dia (1) mwithin Dia (2)
/WSDESIGN Farm Delta within Farm (1) Delta within Farm (2)
/DESIGN = Strata mwithin Dia (1) mwithin Dia (2)
/WSDESIGN Delta Farm within Delta (1) Farm within Delta (2)
/DESIGN = Strata mwithin Dia (1) mwithin Dia (2)
.
Manova
Notes
Output Created		07-AUG-2017 12:11:36
Comments
Input	Data	Z:\Pasquali\Clomi\DataSource.sav
	Active Dataset	DataSource
	Filter	<none>
	Weight	<none>
	Split File	<none>
	N of Rows in Working Data File	21
Syntax		MANOVA LcTmsPl0 LcTmsPl1 LcTmsCc0 LcTmsCc1 by Dia (1,2) Strata (1,2) /WSFACTORS = Farm (2) Delta (2) /CONTRAST ( Dia ) = SIMPLE (1) /CONTRAST ( Strata ) = SIMPLE (1) /CONTRAST ( Farm ) = SIMPLE (1) /CONTRAST ( delta ) = SIMPLE (1) /PRINT = PARAMETERS (ESTIM) /WSDESIGN Farm Delta Farm * Delta /DESIGN = constant Dia Strata /WSDESIGN Farm Delta within Farm (1) Delta within Farm (2) /DESIGN = constan…
Resources	Processor Time	00:00:00.02
	Elapsed Time	00:00:00.02
Note: there are 2 levels for the FARM effect. Average tests are identical to the univariate tests of significance.
Note: there are 2 levels for the DELTA effect. Average tests are identical to the univariate tests of significance.
The default error term in MANOVA has been changed from WITHIN CELLS to
WITHIN+RESIDUAL. Note that these are the same for all full factorial designs.
* * * * * * * * * * * * * * * * * A n a l y s i s o f V a r i a n c e * * * * * * * * * * * * * * * * *
21 cases accepted.
0 cases rejected because of out-of-range factor values.
0 cases rejected because of missing data.
4 non-empty cells.
6 designs will be processed.
- - - - - - - - - - - - - - - - - - - - - - - - - - - - - - - - - - - - - - - - - - - - - - - - - - - - - - - - - - - -
* * * * * * * * * * * * * * * * * A n a l y s i s o f V a r i a n c e -- Design 1 * * * * * * * * * * * * * * * * *
Tests of Between-Subjects Effects.
Tests of Significance for T1 using UNIQUE sums of squares
Source of Variation SS DF MS F Sig of F
WITHIN+RESIDUAL 1.25 18 .07
CONSTANT 14.06 1 14.06 202.72 .000
DIA .03 1 .03 .40 .533
STRATA .20 1 .20 2.95 .103
- - - - - - - - - - - - - - - - - - - - - - - - - - - - - - - - - - - - - - - - - - - - - - - - - - - - - - - - - - - -
Estimates for T1
--- Individual univariate .9500 confidence intervals
CONSTANT
Parameter Coeff. Std. Err. t-Value Sig. t Lower -95% CL- Upper
1 .8199933761 .05759 14.23814 .00000 .69900 .94099
DIA
Parameter Coeff. Std. Err. t-Value Sig. t Lower -95% CL- Upper
2 -.0732132124 .11518 -.63563 .53302 -.31520 .16878
STRATA
Parameter Coeff. Std. Err. t-Value Sig. t Lower -95% CL- Upper
3 -.1979445166 .11518 -1.71853 .10285 -.43993 .04405
- - - - - - - - - - - - - - - - - - - - - - - - - - - - - - - - - - - - - - - - - - - - - - - - - - - - - - - - - - - -
* * * * * * * * * * * * * * * * * A n a l y s i s o f V a r i a n c e -- Design 1 * * * * * * * * * * * * * * * * *
Tests involving 'FARM' Within-Subject Effect.
Tests of Significance for T2 using UNIQUE sums of squares
Source of Variation SS DF MS F Sig of F
WITHIN+RESIDUAL .28 18 .02
FARM .84 1 .84 53.99 .000
DIA BY FARM .00 1 .00 .00 1.000
STRATA BY FARM .02 1 .02 1.30 .269
- - - - - - - - - - - - - - - - - - - - - - - - - - - - - - - - - - - - - - - - - - - - - - - - - - - - - - - - - - - -
Estimates for T2
--- Individual univariate .9500 confidence intervals
FARM
Parameter Coeff. Std. Err. t-Value Sig. t Lower -95% CL- Upper
1 .1998878339 .02720 7.34798 .00000 .14274 .25704
DIA BY FARM
Parameter Coeff. Std. Err. t-Value Sig. t Lower -95% CL- Upper
2 .0000010362 .05441 .00002 .99999 -.11430 .11430
STRATA BY FARM
Parameter Coeff. Std. Err. t-Value Sig. t Lower -95% CL- Upper
3 .0620229892 .05441 1.14000 .26923 -.05228 .17633
- - - - - - - - - - - - - - - - - - - - - - - - - - - - - - - - - - - - - - - - - - - - - - - - - - - - - - - - - - - -
* * * * * * * * * * * * * * * * * A n a l y s i s o f V a r i a n c e -- Design 1 * * * * * * * * * * * * * * * * *
Tests involving 'DELTA' Within-Subject Effect.
Tests of Significance for T3 using UNIQUE sums of squares
Source of Variation SS DF MS F Sig of F
WITHIN+RESIDUAL .15 18 .01
DELTA .86 1 .86 104.06 .000
DIA BY DELTA .00 1 .00 .50 .489
STRATA BY DELTA .01 1 .01 .79 .386
- - - - - - - - - - - - - - - - - - - - - - - - - - - - - - - - - - - - - - - - - - - - - - - - - - - - - - - - - - - -
Estimates for T3
--- Individual univariate .9500 confidence intervals
DELTA
Parameter Coeff. Std. Err. t-Value Sig. t Lower -95% CL- Upper
1 .2024185971 .01984 10.20096 .00000 .16073 .24411
DIA BY DELTA
Parameter Coeff. Std. Err. t-Value Sig. t Lower -95% CL- Upper
2 -.0280465987 .03969 -.70671 .48880 -.11142 .05533
STRATA BY DELTA
Parameter Coeff. Std. Err. t-Value Sig. t Lower -95% CL- Upper
3 -.0352533908 .03969 -.88830 .38609 -.11863 .04812
- - - - - - - - - - - - - - - - - - - - - - - - - - - - - - - - - - - - - - - - - - - - - - - - - - - - - - - - - - - -
* * * * * * * * * * * * * * * * * A n a l y s i s o f V a r i a n c e -- Design 1 * * * * * * * * * * * * * * * * *
Tests involving 'FARM * DELTA' Within-Subject Effect.
Tests of Significance for T4 using UNIQUE sums of squares
Source of Variation SS DF MS F Sig of F
WITHIN+RESIDUAL .25 18 .01
FARM * DELTA .53 1 .53 38.23 .000
DIA BY FARM * DELTA .03 1 .03 2.27 .149
STRATA BY FARM * DEL .00 1 .00 .08 .787
TA
- - - - - - - - - - - - - - - - - - - - - - - - - - - - - - - - - - - - - - - - - - - - - - - - - - - - - - - - - - - -
Estimates for T4
--- Individual univariate .9500 confidence intervals
FARM * DELTA
Parameter Coeff. Std. Err. t-Value Sig. t Lower -95% CL- Upper
1 .1591354197 .02574 6.18340 .00001 .10507 .21320
DIA BY FARM * DELTA
Parameter Coeff. Std. Err. t-Value Sig. t Lower -95% CL- Upper
2 -.0775093859 .05147 -1.50586 .14945 -.18565 .03063
STRATA BY FARM * DELTA
Parameter Coeff. Std. Err. t-Value Sig. t Lower -95% CL- Upper
3 .0141299719 .05147 .27452 .78681 -.09401 .12227
- - - - - - - - - - - - - - - - - - - - - - - - - - - - - - - - - - - - - - - - - - - - - - - - - - - - - - - - - - - -
* * * * * * * * * * * * * * * * * A n a l y s i s o f V a r i a n c e -- Design 2 * * * * * * * * * * * * * * * * *
* * * * * * * * * * * * * * * * * A n a l y s i s o f V a r i a n c e -- Design 2 * * * * * * * * * * * * * * * * *
Tests of Between-Subjects Effects.
Tests of Significance for T1 using UNIQUE sums of squares
Source of Variation SS DF MS F Sig of F
WITHIN+RESIDUAL 1.25 18 .07
CONSTANT 14.06 1 14.06 202.72 .000
DIA .03 1 .03 .40 .533
STRATA .20 1 .20 2.95 .103
- - - - - - - - - - - - - - - - - - - - - - - - - - - - - - - - - - - - - - - - - - - - - - - - - - - - - - - - - - - -
Estimates for T1
--- Individual univariate .9500 confidence intervals
CONSTANT
Parameter Coeff. Std. Err. t-Value Sig. t Lower -95% CL- Upper
1 .8199933761 .05759 14.23814 .00000 .69900 .94099
DIA
Parameter Coeff. Std. Err. t-Value Sig. t Lower -95% CL- Upper
2 -.0732132124 .11518 -.63563 .53302 -.31520 .16878
STRATA
Parameter Coeff. Std. Err. t-Value Sig. t Lower -95% CL- Upper
3 -.1979445166 .11518 -1.71853 .10285 -.43993 .04405
- - - - - - - - - - - - - - - - - - - - - - - - - - - - - - - - - - - - - - - - - - - - - - - - - - - - - - - - - - - -
* * * * * * * * * * * * * * * * * A n a l y s i s o f V a r i a n c e -- Design 2 * * * * * * * * * * * * * * * * *
Tests involving 'FARM' Within-Subject Effect.
Tests of Significance for T2 using UNIQUE sums of squares
Source of Variation SS DF MS F Sig of F
WITHIN+RESIDUAL .28 18 .02
FARM .84 1 .84 53.99 .000
DIA BY FARM .00 1 .00 .00 1.000
STRATA BY FARM .02 1 .02 1.30 .269
- - - - - - - - - - - - - - - - - - - - - - - - - - - - - - - - - - - - - - - - - - - - - - - - - - - - - - - - - - - -
Estimates for T2
--- Individual univariate .9500 confidence intervals
FARM
Parameter Coeff. Std. Err. t-Value Sig. t Lower -95% CL- Upper
1 .1998878339 .02720 7.34798 .00000 .14274 .25704
DIA BY FARM
Parameter Coeff. Std. Err. t-Value Sig. t Lower -95% CL- Upper
2 .0000010362 .05441 .00002 .99999 -.11430 .11430
STRATA BY FARM
Parameter Coeff. Std. Err. t-Value Sig. t Lower -95% CL- Upper
3 .0620229892 .05441 1.14000 .26923 -.05228 .17633
- - - - - - - - - - - - - - - - - - - - - - - - - - - - - - - - - - - - - - - - - - - - - - - - - - - - - - - - - - - -
* * * * * * * * * * * * * * * * * A n a l y s i s o f V a r i a n c e -- Design 2 * * * * * * * * * * * * * * * * *
Tests involving 'DELTA WITHIN FARM(1)' Within-Subject Effect.
Tests of Significance for T3 using UNIQUE sums of squares
Source of Variation SS DF MS F Sig of F
WITHIN+RESIDUAL .09 18 .01
DELTA WITHIN FARM(1) .02 1 .02 3.72 .070
DIA BY DELTA WITHIN .01 1 .01 1.21 .285
FARM(1)
STRATA BY DELTA WITH .01 1 .01 1.21 .286
IN FARM(1)
- - - - - - - - - - - - - - - - - - - - - - - - - - - - - - - - - - - - - - - - - - - - - - - - - - - - - - - - - - - -
Estimates for T3
--- Individual univariate .9500 confidence intervals
DELTA WITHIN FARM(1)
Parameter Coeff. Std. Err. t-Value Sig. t Lower -95% CL- Upper
1 .0306058282 .01587 1.92838 .06973 -.00274 .06395
DIA BY DELTA WITHIN FARM(1)
Parameter Coeff. Std. Err. t-Value Sig. t Lower -95% CL- Upper
2 .0349754722 .03174 1.10185 .28504 -.03171 .10166
STRATA BY DELTA WITHIN FARM(1)
Parameter Coeff. Std. Err. t-Value Sig. t Lower -95% CL- Upper
3 -.0349193107 .03174 -1.10008 .28579 -.10161 .03177
- - - - - - - - - - - - - - - - - - - - - - - - - - - - - - - - - - - - - - - - - - - - - - - - - - - - - - - - - - - -
* * * * * * * * * * * * * * * * * A n a l y s i s o f V a r i a n c e -- Design 2 * * * * * * * * * * * * * * * * *
Tests involving 'DELTA WITHIN FARM(2)' Within-Subject Effect.
Tests of Significance for T4 using UNIQUE sums of squares
Source of Variation SS DF MS F Sig of F
WITHIN+RESIDUAL .30 18 .02
DELTA WITHIN FARM(2) 1.37 1 1.37 81.28 .000
DIA BY DELTA WITHIN .03 1 .03 1.73 .205
FARM(2)
STRATA BY DELTA WITH .00 1 .00 .07 .795
IN FARM(2)
- - - - - - - - - - - - - - - - - - - - - - - - - - - - - - - - - - - - - - - - - - - - - - - - - - - - - - - - - - - -
Estimates for T4
--- Individual univariate .9500 confidence intervals
DELTA WITHIN FARM(2)
Parameter Coeff. Std. Err. t-Value Sig. t Lower -95% CL- Upper
1 .2556572970 .02836 9.01527 .00000 .19608 .31524
DIA BY DELTA WITHIN FARM(2)
Parameter Coeff. Std. Err. t-Value Sig. t Lower -95% CL- Upper
2 -.0746393525 .05672 -1.31601 .20469 -.19380 .04452
STRATA BY DELTA WITHIN FARM(2)
Parameter Coeff. Std. Err. t-Value Sig. t Lower -95% CL- Upper
3 -.0149365127 .05672 -.26335 .79527 -.13409 .10422
- - - - - - - - - - - - - - - - - - - - - - - - - - - - - - - - - - - - - - - - - - - - - - - - - - - - - - - - - - - -
* * * * * * * * * * * * * * * * * A n a l y s i s o f V a r i a n c e -- Design 3 * * * * * * * * * * * * * * * * *
* * * * * * * * * * * * * * * * * A n a l y s i s o f V a r i a n c e -- Design 3 * * * * * * * * * * * * * * * * *
Tests of Between-Subjects Effects.
Tests of Significance for T1 using UNIQUE sums of squares
Source of Variation SS DF MS F Sig of F
WITHIN+RESIDUAL 1.25 18 .07
CONSTANT 14.06 1 14.06 202.72 .000
DIA .03 1 .03 .40 .533
STRATA .20 1 .20 2.95 .103
- - - - - - - - - - - - - - - - - - - - - - - - - - - - - - - - - - - - - - - - - - - - - - - - - - - - - - - - - - - -
Estimates for T1
--- Individual univariate .9500 confidence intervals
CONSTANT
Parameter Coeff. Std. Err. t-Value Sig. t Lower -95% CL- Upper
1 .8199933761 .05759 14.23814 .00000 .69900 .94099
DIA
Parameter Coeff. Std. Err. t-Value Sig. t Lower -95% CL- Upper
2 -.0732132124 .11518 -.63563 .53302 -.31520 .16878
STRATA
Parameter Coeff. Std. Err. t-Value Sig. t Lower -95% CL- Upper
3 -.1979445166 .11518 -1.71853 .10285 -.43993 .04405
- - - - - - - - - - - - - - - - - - - - - - - - - - - - - - - - - - - - - - - - - - - - - - - - - - - - - - - - - - - -
* * * * * * * * * * * * * * * * * A n a l y s i s o f V a r i a n c e -- Design 3 * * * * * * * * * * * * * * * * *
Tests involving 'DELTA' Within-Subject Effect.
Tests of Significance for T2 using UNIQUE sums of squares
Source of Variation SS DF MS F Sig of F
WITHIN+RESIDUAL .15 18 .01
DELTA .86 1 .86 104.06 .000
DIA BY DELTA .00 1 .00 .50 .489
STRATA BY DELTA .01 1 .01 .79 .386
- - - - - - - - - - - - - - - - - - - - - - - - - - - - - - - - - - - - - - - - - - - - - - - - - - - - - - - - - - - -
Estimates for T2
--- Individual univariate .9500 confidence intervals
DELTA
Parameter Coeff. Std. Err. t-Value Sig. t Lower -95% CL- Upper
1 .2024185971 .01984 10.20096 .00000 .16073 .24411
DIA BY DELTA
Parameter Coeff. Std. Err. t-Value Sig. t Lower -95% CL- Upper
2 -.0280465987 .03969 -.70671 .48880 -.11142 .05533
STRATA BY DELTA
Parameter Coeff. Std. Err. t-Value Sig. t Lower -95% CL- Upper
3 -.0352533908 .03969 -.88830 .38609 -.11863 .04812
- - - - - - - - - - - - - - - - - - - - - - - - - - - - - - - - - - - - - - - - - - - - - - - - - - - - - - - - - - - -
* * * * * * * * * * * * * * * * * A n a l y s i s o f V a r i a n c e -- Design 3 * * * * * * * * * * * * * * * * *
Tests involving 'FARM WITHIN DELTA(1)' Within-Subject Effect.
Tests of Significance for T3 using UNIQUE sums of squares
Source of Variation SS DF MS F Sig of F
WITHIN+RESIDUAL .24 18 .01
FARM WITHIN DELTA(1) .02 1 .02 1.29 .271
DIA BY FARM WITHIN D .02 1 .02 1.17 .295
ELTA(1)
STRATA BY FARM WITHI .01 1 .01 .44 .513
N DELTA(1)
- - - - - - - - - - - - - - - - - - - - - - - - - - - - - - - - - - - - - - - - - - - - - - - - - - - - - - - - - - - -
Estimates for T3
--- Individual univariate .9500 confidence intervals
FARM WITHIN DELTA(1)
Parameter Coeff. Std. Err. t-Value Sig. t Lower -95% CL- Upper
1 .0288163084 .02539 1.13498 .27127 -.02452 .08216
DIA BY FARM WITHIN DELTA(1)
Parameter Coeff. Std. Err. t-Value Sig. t Lower -95% CL- Upper
2 .0548081451 .05078 1.07936 .29468 -.05187 .16149
STRATA BY FARM WITHIN DELTA(1)
Parameter Coeff. Std. Err. t-Value Sig. t Lower -95% CL- Upper
3 .0338654773 .05078 .66693 .51328 -.07282 .14055
- - - - - - - - - - - - - - - - - - - - - - - - - - - - - - - - - - - - - - - - - - - - - - - - - - - - - - - - - - - -
* * * * * * * * * * * * * * * * * A n a l y s i s o f V a r i a n c e -- Design 3 * * * * * * * * * * * * * * * * *
Tests involving 'FARM WITHIN DELTA(2)' Within-Subject Effect.
Tests of Significance for T4 using UNIQUE sums of squares
Source of Variation SS DF MS F Sig of F
WITHIN+RESIDUAL .29 18 .02
FARM WITHIN DELTA(2) 1.35 1 1.35 85.05 .000
DIA BY FARM WITHIN D .02 1 .02 .99 .333
ELTA(2)
STRATA BY FARM WITHI .02 1 .02 .96 .341
N DELTA(2)
- - - - - - - - - - - - - - - - - - - - - - - - - - - - - - - - - - - - - - - - - - - - - - - - - - - - - - - - - - - -
Estimates for T4
--- Individual univariate .9500 confidence intervals
FARM WITHIN DELTA(2)
Parameter Coeff. Std. Err. t-Value Sig. t Lower -95% CL- Upper
1 .2538677772 .02753 9.22251 .00000 .19604 .31170
DIA BY FARM WITHIN DELTA(2)
Parameter Coeff. Std. Err. t-Value Sig. t Lower -95% CL- Upper
2 -.0548066796 .05505 -.99551 .33268 -.17047 .06086
STRATA BY FARM WITHIN DELTA(2)
Parameter Coeff. Std. Err. t-Value Sig. t Lower -95% CL- Upper
3 .0538482753 .05505 .97810 .34099 -.06182 .16951
- - - - - - - - - - - - - - - - - - - - - - - - - - - - - - - - - - - - - - - - - - - - - - - - - - - - - - - - - - - -
* * * * * * * * * * * * * * * * * A n a l y s i s o f V a r i a n c e -- Design 4 * * * * * * * * * * * * * * * * *
* * * * * * * * * * * * * * * * * A n a l y s i s o f V a r i a n c e -- Design 4 * * * * * * * * * * * * * * * * *
Tests of Between-Subjects Effects.
Tests of Significance for T1 using UNIQUE sums of squares
Source of Variation SS DF MS F Sig of F
WITHIN+RESIDUAL 1.25 18 .07
STRATA .20 1 .20 2.95 .103
MWITHIN DIA(1) 8.04 1 8.04 115.88 .000
MWITHIN DIA(2) 6.14 1 6.14 88.49 .000
- - - - - - - - - - - - - - - - - - - - - - - - - - - - - - - - - - - - - - - - - - - - - - - - - - - - - - - - - - - -
Estimates for T1
--- Individual univariate .9500 confidence intervals
STRATA
Parameter Coeff. Std. Err. t-Value Sig. t Lower -95% CL- Upper
1 -.1979445166 .11518 -1.71853 .10285 -.43993 .04405
MWITHIN DIA(1)
Parameter Coeff. Std. Err. t-Value Sig. t Lower -95% CL- Upper
2 .8565999823 .07957 10.76484 .00000 .68942 1.02378
MWITHIN DIA(2)
Parameter Coeff. Std. Err. t-Value Sig. t Lower -95% CL- Upper
3 .7833867699 .08328 9.40701 .00000 .60843 .95835
- - - - - - - - - - - - - - - - - - - - - - - - - - - - - - - - - - - - - - - - - - - - - - - - - - - - - - - - - - - -
* * * * * * * * * * * * * * * * * A n a l y s i s o f V a r i a n c e -- Design 4 * * * * * * * * * * * * * * * * *
Tests involving 'FARM' Within-Subject Effect.
Tests of Significance for T2 using UNIQUE sums of squares
Source of Variation SS DF MS F Sig of F
WITHIN+RESIDUAL .28 18 .02
STRATA BY FARM .02 1 .02 1.30 .269
MWITHIN DIA(1) BY FA .44 1 .44 28.28 .000
RM
MWITHIN DIA(2) BY FA .40 1 .40 25.82 .000
RM
- - - - - - - - - - - - - - - - - - - - - - - - - - - - - - - - - - - - - - - - - - - - - - - - - - - - - - - - - - - -
Estimates for T2
--- Individual univariate .9500 confidence intervals
STRATA BY FARM
Parameter Coeff. Std. Err. t-Value Sig. t Lower -95% CL- Upper
1 .0620229892 .05441 1.14000 .26923 -.05228 .17633
MWITHIN DIA(1) BY FARM
Parameter Coeff. Std. Err. t-Value Sig. t Lower -95% CL- Upper
2 .1998873158 .03759 5.31806 .00005 .12092 .27885
MWITHIN DIA(2) BY FARM
Parameter Coeff. Std. Err. t-Value Sig. t Lower -95% CL- Upper
3 .1998883520 .03934 5.08161 .00008 .11725 .28253
- - - - - - - - - - - - - - - - - - - - - - - - - - - - - - - - - - - - - - - - - - - - - - - - - - - - - - - - - - - -
* * * * * * * * * * * * * * * * * A n a l y s i s o f V a r i a n c e -- Design 4 * * * * * * * * * * * * * * * * *
Tests involving 'DELTA' Within-Subject Effect.
Tests of Significance for T3 using UNIQUE sums of squares
Source of Variation SS DF MS F Sig of F
WITHIN+RESIDUAL .15 18 .01
STRATA BY DELTA .01 1 .01 .79 .386
MWITHIN DIA(1) BY DE .51 1 .51 62.32 .000
LTA
MWITHIN DIA(2) BY DE .35 1 .35 43.11 .000
LTA
- - - - - - - - - - - - - - - - - - - - - - - - - - - - - - - - - - - - - - - - - - - - - - - - - - - - - - - - - - - -
Estimates for T3
--- Individual univariate .9500 confidence intervals
STRATA BY DELTA
Parameter Coeff. Std. Err. t-Value Sig. t Lower -95% CL- Upper
1 -.0352533908 .03969 -.88830 .38609 -.11863 .04812
MWITHIN DIA(1) BY DELTA
Parameter Coeff. Std. Err. t-Value Sig. t Lower -95% CL- Upper
2 .2164418964 .02742 7.89439 .00000 .15884 .27404
MWITHIN DIA(2) BY DELTA
Parameter Coeff. Std. Err. t-Value Sig. t Lower -95% CL- Upper
3 .1883952977 .02869 6.56588 .00000 .12811 .24868
- - - - - - - - - - - - - - - - - - - - - - - - - - - - - - - - - - - - - - - - - - - - - - - - - - - - - - - - - - - -
* * * * * * * * * * * * * * * * * A n a l y s i s o f V a r i a n c e -- Design 4 * * * * * * * * * * * * * * * * *
Tests involving 'FARM * DELTA' Within-Subject Effect.
Tests of Significance for T4 using UNIQUE sums of squares
Source of Variation SS DF MS F Sig of F
WITHIN+RESIDUAL .25 18 .01
STRATA BY FARM * DEL .00 1 .00 .08 .787
TA
MWITHIN DIA(1) BY FA .43 1 .43 30.97 .000
RM * DELTA
MWITHIN DIA(2) BY FA .14 1 .14 10.46 .005
RM * DELTA
- - - - - - - - - - - - - - - - - - - - - - - - - - - - - - - - - - - - - - - - - - - - - - - - - - - - - - - - - - - -
Estimates for T4
--- Individual univariate .9500 confidence intervals
STRATA BY FARM * DELTA
Parameter Coeff. Std. Err. t-Value Sig. t Lower -95% CL- Upper
1 .0141299719 .05147 .27452 .78681 -.09401 .12227
MWITHIN DIA(1) BY FARM * DELTA
Parameter Coeff. Std. Err. t-Value Sig. t Lower -95% CL- Upper
2 .1978901126 .03556 5.56507 .00003 .12318 .27260
MWITHIN DIA(2) BY FARM * DELTA
Parameter Coeff. Std. Err. t-Value Sig. t Lower -95% CL- Upper
3 .1203807268 .03721 3.23482 .00460 .04220 .19856
- - - - - - - - - - - - - - - - - - - - - - - - - - - - - - - - - - - - - - - - - - - - - - - - - - - - - - - - - - - -
* * * * * * * * * * * * * * * * * A n a l y s i s o f V a r i a n c e -- Design 5 * * * * * * * * * * * * * * * * *
* * * * * * * * * * * * * * * * * A n a l y s i s o f V a r i a n c e -- Design 5 * * * * * * * * * * * * * * * * *
Tests of Between-Subjects Effects.
Tests of Significance for T1 using UNIQUE sums of squares
Source of Variation SS DF MS F Sig of F
WITHIN+RESIDUAL 1.25 18 .07
STRATA .20 1 .20 2.95 .103
MWITHIN DIA(1) 8.04 1 8.04 115.88 .000
MWITHIN DIA(2) 6.14 1 6.14 88.49 .000
- - - - - - - - - - - - - - - - - - - - - - - - - - - - - - - - - - - - - - - - - - - - - - - - - - - - - - - - - - - -
Estimates for T1
--- Individual univariate .9500 confidence intervals
STRATA
Parameter Coeff. Std. Err. t-Value Sig. t Lower -95% CL- Upper
1 -.1979445166 .11518 -1.71853 .10285 -.43993 .04405
MWITHIN DIA(1)
Parameter Coeff. Std. Err. t-Value Sig. t Lower -95% CL- Upper
2 .8565999823 .07957 10.76484 .00000 .68942 1.02378
MWITHIN DIA(2)
Parameter Coeff. Std. Err. t-Value Sig. t Lower -95% CL- Upper
3 .7833867699 .08328 9.40701 .00000 .60843 .95835
- - - - - - - - - - - - - - - - - - - - - - - - - - - - - - - - - - - - - - - - - - - - - - - - - - - - - - - - - - - -
* * * * * * * * * * * * * * * * * A n a l y s i s o f V a r i a n c e -- Design 5 * * * * * * * * * * * * * * * * *
Tests involving 'FARM' Within-Subject Effect.
Tests of Significance for T2 using UNIQUE sums of squares
Source of Variation SS DF MS F Sig of F
WITHIN+RESIDUAL .28 18 .02
STRATA BY FARM .02 1 .02 1.30 .269
MWITHIN DIA(1) BY FA .44 1 .44 28.28 .000
RM
MWITHIN DIA(2) BY FA .40 1 .40 25.82 .000
RM
- - - - - - - - - - - - - - - - - - - - - - - - - - - - - - - - - - - - - - - - - - - - - - - - - - - - - - - - - - - -
Estimates for T2
--- Individual univariate .9500 confidence intervals
STRATA BY FARM
Parameter Coeff. Std. Err. t-Value Sig. t Lower -95% CL- Upper
1 .0620229892 .05441 1.14000 .26923 -.05228 .17633
MWITHIN DIA(1) BY FARM
Parameter Coeff. Std. Err. t-Value Sig. t Lower -95% CL- Upper
2 .1998873158 .03759 5.31806 .00005 .12092 .27885
MWITHIN DIA(2) BY FARM
Parameter Coeff. Std. Err. t-Value Sig. t Lower -95% CL- Upper
3 .1998883520 .03934 5.08161 .00008 .11725 .28253
- - - - - - - - - - - - - - - - - - - - - - - - - - - - - - - - - - - - - - - - - - - - - - - - - - - - - - - - - - - -
* * * * * * * * * * * * * * * * * A n a l y s i s o f V a r i a n c e -- Design 5 * * * * * * * * * * * * * * * * *
Tests involving 'DELTA WITHIN FARM(1)' Within-Subject Effect.
Tests of Significance for T3 using UNIQUE sums of squares
Source of Variation SS DF MS F Sig of F
WITHIN+RESIDUAL .09 18 .01
STRATA BY DELTA WITH .01 1 .01 1.21 .286
IN FARM(1)
MWITHIN DIA(1) BY DE .00 1 .00 .36 .557
LTA WITHIN FARM(1)
MWITHIN DIA(2) BY DE .02 1 .02 4.39 .051
LTA WITHIN FARM(1)
- - - - - - - - - - - - - - - - - - - - - - - - - - - - - - - - - - - - - - - - - - - - - - - - - - - - - - - - - - - -
Estimates for T3
--- Individual univariate .9500 confidence intervals
STRATA BY DELTA WITHIN FARM(1)
Parameter Coeff. Std. Err. t-Value Sig. t Lower -95% CL- Upper
1 -.0349193107 .03174 -1.10008 .28579 -.10161 .03177
MWITHIN DIA(1) BY DELTA WITHIN FARM(1)
Parameter Coeff. Std. Err. t-Value Sig. t Lower -95% CL- Upper
2 .0131180921 .02193 .59820 .55716 -.03295 .05919
MWITHIN DIA(2) BY DELTA WITHIN FARM(1)
Parameter Coeff. Std. Err. t-Value Sig. t Lower -95% CL- Upper
3 .0480935644 .02295 2.09560 .05052 -.00012 .09631
- - - - - - - - - - - - - - - - - - - - - - - - - - - - - - - - - - - - - - - - - - - - - - - - - - - - - - - - - - - -
* * * * * * * * * * * * * * * * * A n a l y s i s o f V a r i a n c e -- Design 5 * * * * * * * * * * * * * * * * *
Tests involving 'DELTA WITHIN FARM(2)' Within-Subject Effect.
Tests of Significance for T4 using UNIQUE sums of squares
Source of Variation SS DF MS F Sig of F
WITHIN+RESIDUAL .30 18 .02
STRATA BY DELTA WITH .00 1 .00 .07 .795
IN FARM(2)
MWITHIN DIA(1) BY DE .94 1 .94 55.91 .000
LTA WITHIN FARM(2)
MWITHIN DIA(2) BY DE .48 1 .48 28.35 .000
LTA WITHIN FARM(2)
- - - - - - - - - - - - - - - - - - - - - - - - - - - - - - - - - - - - - - - - - - - - - - - - - - - - - - - - - - - -
Estimates for T4
--- Individual univariate .9500 confidence intervals
STRATA BY DELTA WITHIN FARM(2)
Parameter Coeff. Std. Err. t-Value Sig. t Lower -95% CL- Upper
1 -.0149365127 .05672 -.26335 .79527 -.13409 .10422
MWITHIN DIA(1) BY DELTA WITHIN FARM(2)
Parameter Coeff. Std. Err. t-Value Sig. t Lower -95% CL- Upper
2 .2929769732 .03918 7.47723 .00000 .21066 .37530
MWITHIN DIA(2) BY DELTA WITHIN FARM(2)
Parameter Coeff. Std. Err. t-Value Sig. t Lower -95% CL- Upper
3 .2183376208 .04101 5.32454 .00005 .13219 .30449
- - - - - - - - - - - - - - - - - - - - - - - - - - - - - - - - - - - - - - - - - - - - - - - - - - - - - - - - - - - -
* * * * * * * * * * * * * * * * * A n a l y s i s o f V a r i a n c e -- Design 6 * * * * * * * * * * * * * * * * *
* * * * * * * * * * * * * * * * * A n a l y s i s o f V a r i a n c e -- Design 6 * * * * * * * * * * * * * * * * *
Tests of Between-Subjects Effects.
Tests of Significance for T1 using UNIQUE sums of squares
Source of Variation SS DF MS F Sig of F
WITHIN+RESIDUAL 1.25 18 .07
STRATA .20 1 .20 2.95 .103
MWITHIN DIA(1) 8.04 1 8.04 115.88 .000
MWITHIN DIA(2) 6.14 1 6.14 88.49 .000
- - - - - - - - - - - - - - - - - - - - - - - - - - - - - - - - - - - - - - - - - - - - - - - - - - - - - - - - - - - -
Estimates for T1
--- Individual univariate .9500 confidence intervals
STRATA
Parameter Coeff. Std. Err. t-Value Sig. t Lower -95% CL- Upper
1 -.1979445166 .11518 -1.71853 .10285 -.43993 .04405
MWITHIN DIA(1)
Parameter Coeff. Std. Err. t-Value Sig. t Lower -95% CL- Upper
2 .8565999823 .07957 10.76484 .00000 .68942 1.02378
MWITHIN DIA(2)
Parameter Coeff. Std. Err. t-Value Sig. t Lower -95% CL- Upper
3 .7833867699 .08328 9.40701 .00000 .60843 .95835
- - - - - - - - - - - - - - - - - - - - - - - - - - - - - - - - - - - - - - - - - - - - - - - - - - - - - - - - - - - -
* * * * * * * * * * * * * * * * * A n a l y s i s o f V a r i a n c e -- Design 6 * * * * * * * * * * * * * * * * *
Tests involving 'DELTA' Within-Subject Effect.
Tests of Significance for T2 using UNIQUE sums of squares
Source of Variation SS DF MS F Sig of F
WITHIN+RESIDUAL .15 18 .01
STRATA BY DELTA .01 1 .01 .79 .386
MWITHIN DIA(1) BY DE .51 1 .51 62.32 .000
LTA
MWITHIN DIA(2) BY DE .35 1 .35 43.11 .000
LTA
- - - - - - - - - - - - - - - - - - - - - - - - - - - - - - - - - - - - - - - - - - - - - - - - - - - - - - - - - - - -
Estimates for T2
--- Individual univariate .9500 confidence intervals
STRATA BY DELTA
Parameter Coeff. Std. Err. t-Value Sig. t Lower -95% CL- Upper
1 -.0352533908 .03969 -.88830 .38609 -.11863 .04812
MWITHIN DIA(1) BY DELTA
Parameter Coeff. Std. Err. t-Value Sig. t Lower -95% CL- Upper
2 .2164418964 .02742 7.89439 .00000 .15884 .27404
MWITHIN DIA(2) BY DELTA
Parameter Coeff. Std. Err. t-Value Sig. t Lower -95% CL- Upper
3 .1883952977 .02869 6.56588 .00000 .12811 .24868
- - - - - - - - - - - - - - - - - - - - - - - - - - - - - - - - - - - - - - - - - - - - - - - - - - - - - - - - - - - -
* * * * * * * * * * * * * * * * * A n a l y s i s o f V a r i a n c e -- Design 6 * * * * * * * * * * * * * * * * *
Tests involving 'FARM WITHIN DELTA(1)' Within-Subject Effect.
Tests of Significance for T3 using UNIQUE sums of squares
Source of Variation SS DF MS F Sig of F
WITHIN+RESIDUAL .24 18 .01
STRATA BY FARM WITHI .01 1 .01 .44 .513
N DELTA(1)
MWITHIN DIA(1) BY FA .00 1 .00 .00 .968
RM WITHIN DELTA(1)
MWITHIN DIA(2) BY FA .03 1 .03 2.35 .143
RM WITHIN DELTA(1)
- - - - - - - - - - - - - - - - - - - - - - - - - - - - - - - - - - - - - - - - - - - - - - - - - - - - - - - - - - - -
Estimates for T3
--- Individual univariate .9500 confidence intervals
STRATA BY FARM WITHIN DELTA(1)
Parameter Coeff. Std. Err. t-Value Sig. t Lower -95% CL- Upper
1 .0338654773 .05078 .66693 .51328 -.07282 .14055
MWITHIN DIA(1) BY FARM WITHIN DELTA(1)
Parameter Coeff. Std. Err. t-Value Sig. t Lower -95% CL- Upper
2 .0014122359 .03508 .04026 .96833 -.07229 .07511
MWITHIN DIA(2) BY FARM WITHIN DELTA(1)
Parameter Coeff. Std. Err. t-Value Sig. t Lower -95% CL- Upper
3 .0562203810 .03671 1.53136 .14307 -.02091 .13335
- - - - - - - - - - - - - - - - - - - - - - - - - - - - - - - - - - - - - - - - - - - - - - - - - - - - - - - - - - - -
* * * * * * * * * * * * * * * * * A n a l y s i s o f V a r i a n c e -- Design 6 * * * * * * * * * * * * * * * * *
Tests involving 'FARM WITHIN DELTA(2)' Within-Subject Effect.
Tests of Significance for T4 using UNIQUE sums of squares
Source of Variation SS DF MS F Sig of F
WITHIN+RESIDUAL .29 18 .02
STRATA BY FARM WITHI .02 1 .02 .96 .341
N DELTA(2)
MWITHIN DIA(1) BY FA .87 1 .87 54.69 .000
RM WITHIN DELTA(2)
MWITHIN DIA(2) BY FA .51 1 .51 32.37 .000
RM WITHIN DELTA(2)
- - - - - - - - - - - - - - - - - - - - - - - - - - - - - - - - - - - - - - - - - - - - - - - - - - - - - - - - - - - -
Estimates for T4
--- Individual univariate .9500 confidence intervals
STRATA BY FARM WITHIN DELTA(2)
Parameter Coeff. Std. Err. t-Value Sig. t Lower -95% CL- Upper
1 .0538482753 .05505 .97810 .34099 -.06182 .16951
MWITHIN DIA(1) BY FARM WITHIN DELTA(2)
Parameter Coeff. Std. Err. t-Value Sig. t Lower -95% CL- Upper
2 .2812711170 .03803 7.39526 .00000 .20136 .36118
MWITHIN DIA(2) BY FARM WITHIN DELTA(2)
Parameter Coeff. Std. Err. t-Value Sig. t Lower -95% CL- Upper
3 .2264644374 .03980 5.68950 .00002 .14284 .31009
- - - - - - - - - - - - - - - - - - - - - - - - - - - - - - - - - - - - - - - - - - - - - - - - - - - - - - - - - - - -
MEANS FreeTCc0 FreeTCc1 FreeTPl0 FreeTPl1 by Dia .
Means
Notes
Output Created		07-AUG-2017 12:11:36
Comments
Input	Data	Z:\Pasquali\Clomi\DataSource.sav
	Active Dataset	DataSource
	Filter	<none>
	Weight	<none>
	Split File	<none>
	N of Rows in Working Data File	21
Missing Value Handling	Definition of Missing	For each dependent variable in a table, user-defined missing values for the dependent and all grouping variables are treated as missing.
	Cases Used	Cases used for each table have no missing values in any independent variable, and not all dependent variables have missing values.
Syntax		MEANS FreeTCc0 FreeTCc1 FreeTPl0 FreeTPl1 by Dia .
Resources	Processor Time	00:00:00.00
	Elapsed Time	00:00:00.00
Case Processing Summary
	Cases
	Included		Excluded		Total
	N	Percent	N	Percent	N	Percent
FreeTCc0 * Dia	21	1	0	0	21	1
FreeTCc1 * Dia	21	1	0	0	21	1
FreeTPl0 * Dia	21	1	0	0	21	1
FreeTPl1 * Dia	21	1	0	0	21	1
Report
Dia		FreeTCc0	FreeTCc1	FreeTPl0	FreeTPl1
1 IGT	Mean	74.2	165.673	76.1545	76.9109
	N	11	11	11	11
	Std. Deviation	20.4543	54.5575	20.1191	21.143
2 T2DM	Mean	74.65	131.97	65.89	80.13
	N	10	10	10	10
	Std. Deviation	26.3718	37.8468	29.3869	26.3742
Total	Mean	74.4143	149.624	71.2667	78.4438
	N	21	21	21	21
	Std. Deviation	22.8518	49.2983	24.8716	23.2217
MANOVA LcFreeTPl0 LcFreeTPl1 LcFreeTCc0 LcFreeTCc1 by Dia (1,2) Strata (1,2)
/WSFACTORS = Farm (2) Delta (2)
/CONTRAST ( Dia ) = SIMPLE (1)
/CONTRAST ( Strata ) = SIMPLE (1)
/CONTRAST ( Farm ) = SIMPLE (1)
/CONTRAST ( delta ) = SIMPLE (1)
/PRINT = PARAMETERS (ESTIM)
/WSDESIGN Farm Delta Farm * Delta
/DESIGN = constant Dia Strata
/WSDESIGN Farm Delta within Farm (1) Delta within Farm (2)
/DESIGN = constant Dia Strata
/WSDESIGN Delta Farm within Delta (1) Farm within Delta (2)
/DESIGN = constant Dia Strata
/WSDESIGN Farm Delta Farm*Delta
/DESIGN = Strata mwithin Dia (1) mwithin Dia (2)
/WSDESIGN Farm Delta within Farm (1) Delta within Farm (2)
/DESIGN = Strata mwithin Dia (1) mwithin Dia (2)
/WSDESIGN Delta Farm within Delta (1) Farm within Delta (2)
/DESIGN = Strata mwithin Dia (1) mwithin Dia (2)
.
Manova
Notes
Output Created		07-AUG-2017 12:11:36
Comments
Input	Data	Z:\Pasquali\Clomi\DataSource.sav
	Active Dataset	DataSource
	Filter	<none>
	Weight	<none>
	Split File	<none>
	N of Rows in Working Data File	21
Syntax		MANOVA LcFreeTPl0 LcFreeTPl1 LcFreeTCc0 LcFreeTCc1 by Dia (1,2) Strata (1,2) /WSFACTORS = Farm (2) Delta (2) /CONTRAST ( Dia ) = SIMPLE (1) /CONTRAST ( Strata ) = SIMPLE (1) /CONTRAST ( Farm ) = SIMPLE (1) /CONTRAST ( delta ) = SIMPLE (1) /PRINT = PARAMETERS (ESTIM) /WSDESIGN Farm Delta Farm * Delta /DESIGN = constant Dia Strata /WSDESIGN Farm Delta within Farm (1) Delta within Farm (2) /DESIGN =…
Resources	Processor Time	00:00:00.03
	Elapsed Time	00:00:00.03
Note: there are 2 levels for the FARM effect. Average tests are identical to the univariate tests of significance.
Note: there are 2 levels for the DELTA effect. Average tests are identical to the univariate tests of significance.
The default error term in MANOVA has been changed from WITHIN CELLS to
WITHIN+RESIDUAL. Note that these are the same for all full factorial designs.
* * * * * * * * * * * * * * * * * A n a l y s i s o f V a r i a n c e * * * * * * * * * * * * * * * * *
21 cases accepted.
0 cases rejected because of out-of-range factor values.
0 cases rejected because of missing data.
4 non-empty cells.
6 designs will be processed.
- - - - - - - - - - - - - - - - - - - - - - - - - - - - - - - - - - - - - - - - - - - - - - - - - - - - - - - - - - - -
* * * * * * * * * * * * * * * * * A n a l y s i s o f V a r i a n c e -- Design 1 * * * * * * * * * * * * * * * * *
Tests of Between-Subjects Effects.
Tests of Significance for T1 using UNIQUE sums of squares
Source of Variation SS DF MS F Sig of F
WITHIN+RESIDUAL 1.39 18 .08
CONSTANT 269.59 1 269.59 3493.33 .000
DIA .05 1 .05 .63 .437
STRATA .49 1 .49 6.32 .022
- - - - - - - - - - - - - - - - - - - - - - - - - - - - - - - - - - - - - - - - - - - - - - - - - - - - - - - - - - - -
Estimates for T1
--- Individual univariate .9500 confidence intervals
CONSTANT
Parameter Coeff. Std. Err. t-Value Sig. t Lower -95% CL- Upper
1 3.5907493649 .06075 59.10438 .00000 3.46311 3.71839
DIA
Parameter Coeff. Std. Err. t-Value Sig. t Lower -95% CL- Upper
2 -.0966677150 .12151 -.79558 .43664 -.35194 .15861
STRATA
Parameter Coeff. Std. Err. t-Value Sig. t Lower -95% CL- Upper
3 -.3055366489 .12151 -2.51459 .02164 -.56081 -.05026
- - - - - - - - - - - - - - - - - - - - - - - - - - - - - - - - - - - - - - - - - - - - - - - - - - - - - - - - - - - -
* * * * * * * * * * * * * * * * * A n a l y s i s o f V a r i a n c e -- Design 1 * * * * * * * * * * * * * * * * *
Tests involving 'FARM' Within-Subject Effect.
Tests of Significance for T2 using UNIQUE sums of squares
Source of Variation SS DF MS F Sig of F
WITHIN+RESIDUAL .33 18 .02
FARM .80 1 .80 43.33 .000
DIA BY FARM .00 1 .00 .00 .993
STRATA BY FARM .00 1 .00 .04 .854
- - - - - - - - - - - - - - - - - - - - - - - - - - - - - - - - - - - - - - - - - - - - - - - - - - - - - - - - - - - -
Estimates for T2
--- Individual univariate .9500 confidence intervals
FARM
Parameter Coeff. Std. Err. t-Value Sig. t Lower -95% CL- Upper
1 .1952180717 .02966 6.58256 .00000 .13291 .25752
DIA BY FARM
Parameter Coeff. Std. Err. t-Value Sig. t Lower -95% CL- Upper
2 -.0005511282 .05931 -.00929 .99269 -.12516 .12406
STRATA BY FARM
Parameter Coeff. Std. Err. t-Value Sig. t Lower -95% CL- Upper
3 .0110969823 .05931 .18709 .85368 -.11352 .13571
- - - - - - - - - - - - - - - - - - - - - - - - - - - - - - - - - - - - - - - - - - - - - - - - - - - - - - - - - - - -
* * * * * * * * * * * * * * * * * A n a l y s i s o f V a r i a n c e -- Design 1 * * * * * * * * * * * * * * * * *
Tests involving 'DELTA' Within-Subject Effect.
Tests of Significance for T3 using UNIQUE sums of squares
Source of Variation SS DF MS F Sig of F
WITHIN+RESIDUAL .27 18 .02
DELTA 1.03 1 1.03 68.15 .000
DIA BY DELTA .01 1 .01 .54 .471
STRATA BY DELTA .02 1 .02 1.22 .284
- - - - - - - - - - - - - - - - - - - - - - - - - - - - - - - - - - - - - - - - - - - - - - - - - - - - - - - - - - - -
Estimates for T3
--- Individual univariate .9500 confidence intervals
DELTA
Parameter Coeff. Std. Err. t-Value Sig. t Lower -95% CL- Upper
1 .2219695688 .02689 8.25523 .00000 .16548 .27846
DIA BY DELTA
Parameter Coeff. Std. Err. t-Value Sig. t Lower -95% CL- Upper
2 .0396274843 .05378 .73689 .47069 -.07335 .15261
STRATA BY DELTA
Parameter Coeff. Std. Err. t-Value Sig. t Lower -95% CL- Upper
3 -.0594139798 .05378 -1.10483 .28378 -.17239 .05357
- - - - - - - - - - - - - - - - - - - - - - - - - - - - - - - - - - - - - - - - - - - - - - - - - - - - - - - - - - - -
* * * * * * * * * * * * * * * * * A n a l y s i s o f V a r i a n c e -- Design 1 * * * * * * * * * * * * * * * * *
Tests involving 'FARM * DELTA' Within-Subject Effect.
Tests of Significance for T4 using UNIQUE sums of squares
Source of Variation SS DF MS F Sig of F
WITHIN+RESIDUAL .29 18 .02
FARM * DELTA .44 1 .44 27.01 .000
DIA BY FARM * DELTA .08 1 .08 4.66 .045
STRATA BY FARM * DEL .00 1 .00 .00 .988
TA
- - - - - - - - - - - - - - - - - - - - - - - - - - - - - - - - - - - - - - - - - - - - - - - - - - - - - - - - - - - -
Estimates for T4
--- Individual univariate .9500 confidence intervals
FARM * DELTA
Parameter Coeff. Std. Err. t-Value Sig. t Lower -95% CL- Upper
1 .1447305674 .02785 5.19712 .00006 .08622 .20324
DIA BY FARM * DELTA
Parameter Coeff. Std. Err. t-Value Sig. t Lower -95% CL- Upper
2 -.1202935584 .05570 -2.15981 .04452 -.23731 -.00328
STRATA BY FARM * DELTA
Parameter Coeff. Std. Err. t-Value Sig. t Lower -95% CL- Upper
3 .0008236771 .05570 .01479 .98836 -.11619 .11784
- - - - - - - - - - - - - - - - - - - - - - - - - - - - - - - - - - - - - - - - - - - - - - - - - - - - - - - - - - - -
* * * * * * * * * * * * * * * * * A n a l y s i s o f V a r i a n c e -- Design 2 * * * * * * * * * * * * * * * * *
* * * * * * * * * * * * * * * * * A n a l y s i s o f V a r i a n c e -- Design 2 * * * * * * * * * * * * * * * * *
Tests of Between-Subjects Effects.
Tests of Significance for T1 using UNIQUE sums of squares
Source of Variation SS DF MS F Sig of F
WITHIN+RESIDUAL 1.39 18 .08
CONSTANT 269.59 1 269.59 3493.33 .000
DIA .05 1 .05 .63 .437
STRATA .49 1 .49 6.32 .022
- - - - - - - - - - - - - - - - - - - - - - - - - - - - - - - - - - - - - - - - - - - - - - - - - - - - - - - - - - - -
Estimates for T1
--- Individual univariate .9500 confidence intervals
CONSTANT
Parameter Coeff. Std. Err. t-Value Sig. t Lower -95% CL- Upper
1 3.5907493649 .06075 59.10438 .00000 3.46311 3.71839
DIA
Parameter Coeff. Std. Err. t-Value Sig. t Lower -95% CL- Upper
2 -.0966677150 .12151 -.79558 .43664 -.35194 .15861
STRATA
Parameter Coeff. Std. Err. t-Value Sig. t Lower -95% CL- Upper
3 -.3055366489 .12151 -2.51459 .02164 -.56081 -.05026
- - - - - - - - - - - - - - - - - - - - - - - - - - - - - - - - - - - - - - - - - - - - - - - - - - - - - - - - - - - -
* * * * * * * * * * * * * * * * * A n a l y s i s o f V a r i a n c e -- Design 2 * * * * * * * * * * * * * * * * *
Tests involving 'FARM' Within-Subject Effect.
Tests of Significance for T2 using UNIQUE sums of squares
Source of Variation SS DF MS F Sig of F
WITHIN+RESIDUAL .33 18 .02
FARM .80 1 .80 43.33 .000
DIA BY FARM .00 1 .00 .00 .993
STRATA BY FARM .00 1 .00 .04 .854
- - - - - - - - - - - - - - - - - - - - - - - - - - - - - - - - - - - - - - - - - - - - - - - - - - - - - - - - - - - -
Estimates for T2
--- Individual univariate .9500 confidence intervals
FARM
Parameter Coeff. Std. Err. t-Value Sig. t Lower -95% CL- Upper
1 .1952180717 .02966 6.58256 .00000 .13291 .25752
DIA BY FARM
Parameter Coeff. Std. Err. t-Value Sig. t Lower -95% CL- Upper
2 -.0005511282 .05931 -.00929 .99269 -.12516 .12406
STRATA BY FARM
Parameter Coeff. Std. Err. t-Value Sig. t Lower -95% CL- Upper
3 .0110969823 .05931 .18709 .85368 -.11352 .13571
- - - - - - - - - - - - - - - - - - - - - - - - - - - - - - - - - - - - - - - - - - - - - - - - - - - - - - - - - - - -
* * * * * * * * * * * * * * * * * A n a l y s i s o f V a r i a n c e -- Design 2 * * * * * * * * * * * * * * * * *
Tests involving 'DELTA WITHIN FARM(1)' Within-Subject Effect.
Tests of Significance for T3 using UNIQUE sums of squares
Source of Variation SS DF MS F Sig of F
WITHIN+RESIDUAL .21 18 .01
DELTA WITHIN FARM(1) .06 1 .06 5.27 .034
DIA BY DELTA WITHIN .07 1 .07 5.65 .029
FARM(1)
STRATA BY DELTA WITH .01 1 .01 .80 .383
IN FARM(1)
- - - - - - - - - - - - - - - - - - - - - - - - - - - - - - - - - - - - - - - - - - - - - - - - - - - - - - - - - - - -
Estimates for T3
--- Individual univariate .9500 confidence intervals
DELTA WITHIN FARM(1)
Parameter Coeff. Std. Err. t-Value Sig. t Lower -95% CL- Upper
1 .0546162217 .02379 2.29551 .03393 .00463 .10460
DIA BY DELTA WITHIN FARM(1)
Parameter Coeff. Std. Err. t-Value Sig. t Lower -95% CL- Upper
2 .1130812537 .04759 2.37639 .02879 .01311 .21305
STRATA BY DELTA WITHIN FARM(1)
Parameter Coeff. Std. Err. t-Value Sig. t Lower -95% CL- Upper
3 -.0425944557 .04759 -.89512 .38254 -.14257 .05738
- - - - - - - - - - - - - - - - - - - - - - - - - - - - - - - - - - - - - - - - - - - - - - - - - - - - - - - - - - - -
* * * * * * * * * * * * * * * * * A n a l y s i s o f V a r i a n c e -- Design 2 * * * * * * * * * * * * * * * * *
Tests involving 'DELTA WITHIN FARM(2)' Within-Subject Effect.
Tests of Significance for T4 using UNIQUE sums of squares
Source of Variation SS DF MS F Sig of F
WITHIN+RESIDUAL .35 18 .02
DELTA WITHIN FARM(2) 1.41 1 1.41 72.11 .000
DIA BY DELTA WITHIN .02 1 .02 .87 .363
FARM(2)
STRATA BY DELTA WITH .01 1 .01 .46 .506
IN FARM(2)
- - - - - - - - - - - - - - - - - - - - - - - - - - - - - - - - - - - - - - - - - - - - - - - - - - - - - - - - - - - -
Estimates for T4
--- Individual univariate .9500 confidence intervals
DELTA WITHIN FARM(2)
Parameter Coeff. Std. Err. t-Value Sig. t Lower -95% CL- Upper
1 .2592961530 .03054 8.49163 .00000 .19514 .32345
DIA BY DELTA WITHIN FARM(2)
Parameter Coeff. Std. Err. t-Value Sig. t Lower -95% CL- Upper
2 -.0570395280 .06107 -.93399 .36267 -.18534 .07127
STRATA BY DELTA WITHIN FARM(2)
Parameter Coeff. Std. Err. t-Value Sig. t Lower -95% CL- Upper
3 -.0414296004 .06107 -.67838 .50616 -.16974 .08688
- - - - - - - - - - - - - - - - - - - - - - - - - - - - - - - - - - - - - - - - - - - - - - - - - - - - - - - - - - - -
* * * * * * * * * * * * * * * * * A n a l y s i s o f V a r i a n c e -- Design 3 * * * * * * * * * * * * * * * * *
* * * * * * * * * * * * * * * * * A n a l y s i s o f V a r i a n c e -- Design 3 * * * * * * * * * * * * * * * * *
Tests of Between-Subjects Effects.
Tests of Significance for T1 using UNIQUE sums of squares
Source of Variation SS DF MS F Sig of F
WITHIN+RESIDUAL 1.39 18 .08
CONSTANT 269.59 1 269.59 3493.33 .000
DIA .05 1 .05 .63 .437
STRATA .49 1 .49 6.32 .022
- - - - - - - - - - - - - - - - - - - - - - - - - - - - - - - - - - - - - - - - - - - - - - - - - - - - - - - - - - - -
Estimates for T1
--- Individual univariate .9500 confidence intervals
CONSTANT
Parameter Coeff. Std. Err. t-Value Sig. t Lower -95% CL- Upper
1 3.5907493649 .06075 59.10438 .00000 3.46311 3.71839
DIA
Parameter Coeff. Std. Err. t-Value Sig. t Lower -95% CL- Upper
2 -.0966677150 .12151 -.79558 .43664 -.35194 .15861
STRATA
Parameter Coeff. Std. Err. t-Value Sig. t Lower -95% CL- Upper
3 -.3055366489 .12151 -2.51459 .02164 -.56081 -.05026
- - - - - - - - - - - - - - - - - - - - - - - - - - - - - - - - - - - - - - - - - - - - - - - - - - - - - - - - - - - -
* * * * * * * * * * * * * * * * * A n a l y s i s o f V a r i a n c e -- Design 3 * * * * * * * * * * * * * * * * *
Tests involving 'DELTA' Within-Subject Effect.
Tests of Significance for T2 using UNIQUE sums of squares
Source of Variation SS DF MS F Sig of F
WITHIN+RESIDUAL .27 18 .02
DELTA 1.03 1 1.03 68.15 .000
DIA BY DELTA .01 1 .01 .54 .471
STRATA BY DELTA .02 1 .02 1.22 .284
- - - - - - - - - - - - - - - - - - - - - - - - - - - - - - - - - - - - - - - - - - - - - - - - - - - - - - - - - - - -
Estimates for T2
--- Individual univariate .9500 confidence intervals
DELTA
Parameter Coeff. Std. Err. t-Value Sig. t Lower -95% CL- Upper
1 .2219695688 .02689 8.25523 .00000 .16548 .27846
DIA BY DELTA
Parameter Coeff. Std. Err. t-Value Sig. t Lower -95% CL- Upper
2 .0396274843 .05378 .73689 .47069 -.07335 .15261
STRATA BY DELTA
Parameter Coeff. Std. Err. t-Value Sig. t Lower -95% CL- Upper
3 -.0594139798 .05378 -1.10483 .28378 -.17239 .05357
- - - - - - - - - - - - - - - - - - - - - - - - - - - - - - - - - - - - - - - - - - - - - - - - - - - - - - - - - - - -
* * * * * * * * * * * * * * * * * A n a l y s i s o f V a r i a n c e -- Design 3 * * * * * * * * * * * * * * * * *
Tests involving 'FARM WITHIN DELTA(1)' Within-Subject Effect.
Tests of Significance for T3 using UNIQUE sums of squares
Source of Variation SS DF MS F Sig of F
WITHIN+RESIDUAL .28 18 .02
FARM WITHIN DELTA(1) .03 1 .03 1.68 .211
DIA BY FARM WITHIN D .04 1 .04 2.37 .141
ELTA(1)
STRATA BY FARM WITHI .00 1 .00 .02 .896
N DELTA(1)
- - - - - - - - - - - - - - - - - - - - - - - - - - - - - - - - - - - - - - - - - - - - - - - - - - - - - - - - - - - -
Estimates for T3
--- Individual univariate .9500 confidence intervals
FARM WITHIN DELTA(1)
Parameter Coeff. Std. Err. t-Value Sig. t Lower -95% CL- Upper
1 .0357000567 .02751 1.29749 .21085 -.02211 .09351
DIA BY FARM WITHIN DELTA(1)
Parameter Coeff. Std. Err. t-Value Sig. t Lower -95% CL- Upper
2 .0846706843 .05503 1.53865 .14128 -.03094 .20028
STRATA BY FARM WITHIN DELTA(1)
Parameter Coeff. Std. Err. t-Value Sig. t Lower -95% CL- Upper
3 .0072643238 .05503 .13201 .89644 -.10835 .12288
- - - - - - - - - - - - - - - - - - - - - - - - - - - - - - - - - - - - - - - - - - - - - - - - - - - - - - - - - - - -
* * * * * * * * * * * * * * * * * A n a l y s i s o f V a r i a n c e -- Design 3 * * * * * * * * * * * * * * * * *
Tests involving 'FARM WITHIN DELTA(2)' Within-Subject Effect.
Tests of Significance for T4 using UNIQUE sums of squares
Source of Variation SS DF MS F Sig of F
WITHIN+RESIDUAL .34 18 .02
FARM WITHIN DELTA(2) 1.21 1 1.21 64.35 .000
DIA BY FARM WITHIN D .04 1 .04 2.03 .171
ELTA(2)
STRATA BY FARM WITHI .00 1 .00 .02 .890
N DELTA(2)
- - - - - - - - - - - - - - - - - - - - - - - - - - - - - - - - - - - - - - - - - - - - - - - - - - - - - - - - - - - -
Estimates for T4
--- Individual univariate .9500 confidence intervals
FARM WITHIN DELTA(2)
Parameter Coeff. Std. Err. t-Value Sig. t Lower -95% CL- Upper
1 .2403799879 .02997 8.02161 .00000 .17742 .30334
DIA BY FARM WITHIN DELTA(2)
Parameter Coeff. Std. Err. t-Value Sig. t Lower -95% CL- Upper
2 -.0854500974 .05993 -1.42576 .17105 -.21136 .04046
STRATA BY FARM WITHIN DELTA(2)
Parameter Coeff. Std. Err. t-Value Sig. t Lower -95% CL- Upper
3 .0084291791 .05993 .14064 .88971 -.11749 .13434
- - - - - - - - - - - - - - - - - - - - - - - - - - - - - - - - - - - - - - - - - - - - - - - - - - - - - - - - - - - -
* * * * * * * * * * * * * * * * * A n a l y s i s o f V a r i a n c e -- Design 4 * * * * * * * * * * * * * * * * *
* * * * * * * * * * * * * * * * * A n a l y s i s o f V a r i a n c e -- Design 4 * * * * * * * * * * * * * * * * *
Tests of Between-Subjects Effects.
Tests of Significance for T1 using UNIQUE sums of squares
Source of Variation SS DF MS F Sig of F
WITHIN+RESIDUAL 1.39 18 .08
STRATA .49 1 .49 6.32 .022
MWITHIN DIA(1) 145.04 1 145.04 1879.43 .000
MWITHIN DIA(2) 125.49 1 125.49 1626.05 .000
- - - - - - - - - - - - - - - - - - - - - - - - - - - - - - - - - - - - - - - - - - - - - - - - - - - - - - - - - - - -
Estimates for T1
--- Individual univariate .9500 confidence intervals
STRATA
Parameter Coeff. Std. Err. t-Value Sig. t Lower -95% CL- Upper
1 -.3055366489 .12151 -2.51459 .02164 -.56081 -.05026
MWITHIN DIA(1)
Parameter Coeff. Std. Err. t-Value Sig. t Lower -95% CL- Upper
2 3.6390832224 .08394 43.35241 .00000 3.46273 3.81544
MWITHIN DIA(2)
Parameter Coeff. Std. Err. t-Value Sig. t Lower -95% CL- Upper
3 3.5424155074 .08785 40.32427 .00000 3.35785 3.72698
- - - - - - - - - - - - - - - - - - - - - - - - - - - - - - - - - - - - - - - - - - - - - - - - - - - - - - - - - - - -
* * * * * * * * * * * * * * * * * A n a l y s i s o f V a r i a n c e -- Design 4 * * * * * * * * * * * * * * * * *
Tests involving 'FARM' Within-Subject Effect.
Tests of Significance for T2 using UNIQUE sums of squares
Source of Variation SS DF MS F Sig of F
WITHIN+RESIDUAL .33 18 .02
STRATA BY FARM .00 1 .00 .04 .854
MWITHIN DIA(1) BY FA .42 1 .42 22.76 .000
RM
MWITHIN DIA(2) BY FA .38 1 .38 20.66 .000
RM
- - - - - - - - - - - - - - - - - - - - - - - - - - - - - - - - - - - - - - - - - - - - - - - - - - - - - - - - - - - -
Estimates for T2
--- Individual univariate .9500 confidence intervals
STRATA BY FARM
Parameter Coeff. Std. Err. t-Value Sig. t Lower -95% CL- Upper
1 .0110969823 .05931 .18709 .85368 -.11352 .13571
MWITHIN DIA(1) BY FARM
Parameter Coeff. Std. Err. t-Value Sig. t Lower -95% CL- Upper
2 .1954936358 .04098 4.77083 .00015 .10940 .28158
MWITHIN DIA(2) BY FARM
Parameter Coeff. Std. Err. t-Value Sig. t Lower -95% CL- Upper
3 .1949425076 .04288 4.54584 .00025 .10485 .28504
- - - - - - - - - - - - - - - - - - - - - - - - - - - - - - - - - - - - - - - - - - - - - - - - - - - - - - - - - - - -
* * * * * * * * * * * * * * * * * A n a l y s i s o f V a r i a n c e -- Design 4 * * * * * * * * * * * * * * * * *
Tests involving 'DELTA' Within-Subject Effect.
Tests of Significance for T3 using UNIQUE sums of squares
Source of Variation SS DF MS F Sig of F
WITHIN+RESIDUAL .27 18 .02
STRATA BY DELTA .02 1 .02 1.22 .284
MWITHIN DIA(1) BY DE .45 1 .45 29.61 .000
LTA
MWITHIN DIA(2) BY DE .58 1 .58 38.67 .000
LTA
- - - - - - - - - - - - - - - - - - - - - - - - - - - - - - - - - - - - - - - - - - - - - - - - - - - - - - - - - - - -
Estimates for T3
--- Individual univariate .9500 confidence intervals
STRATA BY DELTA
Parameter Coeff. Std. Err. t-Value Sig. t Lower -95% CL- Upper
1 -.0594139798 .05378 -1.10483 .28378 -.17239 .05357
MWITHIN DIA(1) BY DELTA
Parameter Coeff. Std. Err. t-Value Sig. t Lower -95% CL- Upper
2 .2021558267 .03715 5.44138 .00004 .12410 .28021
MWITHIN DIA(2) BY DELTA
Parameter Coeff. Std. Err. t-Value Sig. t Lower -95% CL- Upper
3 .2417833110 .03888 6.21863 .00001 .16010 .32347
- - - - - - - - - - - - - - - - - - - - - - - - - - - - - - - - - - - - - - - - - - - - - - - - - - - - - - - - - - - -
* * * * * * * * * * * * * * * * * A n a l y s i s o f V a r i a n c e -- Design 4 * * * * * * * * * * * * * * * * *
Tests involving 'FARM * DELTA' Within-Subject Effect.
Tests of Significance for T4 using UNIQUE sums of squares
Source of Variation SS DF MS F Sig of F
WITHIN+RESIDUAL .29 18 .02
STRATA BY FARM * DEL .00 1 .00 .00 .988
TA
MWITHIN DIA(1) BY FA .46 1 .46 28.35 .000
RM * DELTA
MWITHIN DIA(2) BY FA .07 1 .07 4.41 .050
RM * DELTA
- - - - - - - - - - - - - - - - - - - - - - - - - - - - - - - - - - - - - - - - - - - - - - - - - - - - - - - - - - - -
Estimates for T4
--- Individual univariate .9500 confidence intervals
STRATA BY FARM * DELTA
Parameter Coeff. Std. Err. t-Value Sig. t Lower -95% CL- Upper
1 .0008236771 .05570 .01479 .98836 -.11619 .11784
MWITHIN DIA(1) BY FARM * DELTA
Parameter Coeff. Std. Err. t-Value Sig. t Lower -95% CL- Upper
2 .2048773465 .03848 5.32456 .00005 .12404 .28572
MWITHIN DIA(2) BY FARM * DELTA
Parameter Coeff. Std. Err. t-Value Sig. t Lower -95% CL- Upper
3 .0845837882 .04027 2.10050 .05004 -.00002 .16918
- - - - - - - - - - - - - - - - - - - - - - - - - - - - - - - - - - - - - - - - - - - - - - - - - - - - - - - - - - - -
* * * * * * * * * * * * * * * * * A n a l y s i s o f V a r i a n c e -- Design 5 * * * * * * * * * * * * * * * * *
* * * * * * * * * * * * * * * * * A n a l y s i s o f V a r i a n c e -- Design 5 * * * * * * * * * * * * * * * * *
Tests of Between-Subjects Effects.
Tests of Significance for T1 using UNIQUE sums of squares
Source of Variation SS DF MS F Sig of F
WITHIN+RESIDUAL 1.39 18 .08
STRATA .49 1 .49 6.32 .022
MWITHIN DIA(1) 145.04 1 145.04 1879.43 .000
MWITHIN DIA(2) 125.49 1 125.49 1626.05 .000
- - - - - - - - - - - - - - - - - - - - - - - - - - - - - - - - - - - - - - - - - - - - - - - - - - - - - - - - - - - -
Estimates for T1
--- Individual univariate .9500 confidence intervals
STRATA
Parameter Coeff. Std. Err. t-Value Sig. t Lower -95% CL- Upper
1 -.3055366489 .12151 -2.51459 .02164 -.56081 -.05026
MWITHIN DIA(1)
Parameter Coeff. Std. Err. t-Value Sig. t Lower -95% CL- Upper
2 3.6390832224 .08394 43.35241 .00000 3.46273 3.81544
MWITHIN DIA(2)
Parameter Coeff. Std. Err. t-Value Sig. t Lower -95% CL- Upper
3 3.5424155074 .08785 40.32427 .00000 3.35785 3.72698
- - - - - - - - - - - - - - - - - - - - - - - - - - - - - - - - - - - - - - - - - - - - - - - - - - - - - - - - - - - -
* * * * * * * * * * * * * * * * * A n a l y s i s o f V a r i a n c e -- Design 5 * * * * * * * * * * * * * * * * *
Tests involving 'FARM' Within-Subject Effect.
Tests of Significance for T2 using UNIQUE sums of squares
Source of Variation SS DF MS F Sig of F
WITHIN+RESIDUAL .33 18 .02
STRATA BY FARM .00 1 .00 .04 .854
MWITHIN DIA(1) BY FA .42 1 .42 22.76 .000
RM
MWITHIN DIA(2) BY FA .38 1 .38 20.66 .000
RM
- - - - - - - - - - - - - - - - - - - - - - - - - - - - - - - - - - - - - - - - - - - - - - - - - - - - - - - - - - - -
Estimates for T2
--- Individual univariate .9500 confidence intervals
STRATA BY FARM
Parameter Coeff. Std. Err. t-Value Sig. t Lower -95% CL- Upper
[truncated: 11,958 more rows]
